# Supplementary material for: Free Amino Acids Profile and Expression Analysis of Core Genes Involved in Branched-Chain Amino Acids Metabolism during Fruit Development of Longan (Dimocarpus longan Lour.) Cultivars with Different Aroma Types
Source: Biology (Basel). 2021 Aug 20;10(8):807. doi: 10.3390/biology10080807 (PMC8389590; doi:10.3390/biology10080807)
Supplement: Supplementary file 1 [file biology-10-00807-s001.zip › biology-1297068-supplementary/TableS1-S6.xlsx]

## Sheet: Table S1
Table S1 The list of 36 free amino acid detected in longan pulp
No.	Compounds	Abbreviation	RT (min)	SX						VIP	p-value	LDB						VIP	p-value	XC						VIP	p-value
				S1	S2	S3	S4	S5	S6			S1	S2	S3	S4	S5	S6			S1	S2	S3	S4	S5	S6
1	L-O-Phosphoserine ○	P-Ser	1.72	48.3±5.9	97.3±17.1	137.7±7.2	149.7±36.5	142.5±25.6	156±29.6	1.08965	0.000716825	88.8±2.9	96.2±2	94.4±15.3	93.6±5.6	100.6±9.8	97.6±5.6	0.657813	0.629309	87.8±13.9	91.9±25.2	108.8±13.6	109.3±10.7	56.1±3.4	100.2±8.7	0.993743	0.00589638
2	taurine ○■	Tau	2.347	39.2±2.2	0	0	10±17.4	0	0	0.945082	0.000101848	0	0	8.2±14.2	0	0	0	1.06095	0.458197	0	20.2±35	0	0	0	0	0.759918	0.458197
3	O-phosphsphorylethanolamine ○	PEA	2.98	25.3±18.3	32.4±16.9	67.5±0.5	38.9±26.3	53.1±1.2	52±9.9	0.861537	0.0520432	34.5±3.5	32.5±2.6	39.8±2.7	39.2±5.1	45.5±2	42.4±3.7	0.947387	0.00519506	29.8±8.6	23.8±20.6	38.2±4.2	35.8±6.2	36.1±10	55.4±2.3	0.847903	0.0497516
4	Urea ○■	Urea	4.127	28.6±10.3	28.9±3.8	28.4±2	28.6±4.9	21±5.8	22±6.8	0.819734	0.420121	23.5±1.8	15.6±3.9	20.9±3.6	17.2±2.6	18.4±2.3	15.7±2.3	1.36055	0.0330119	22.7±4.3	16.5±7.8	13.6±1.3	9.3±3.2	4±1	5.6±4.3	0.7752	0.00146813
5	L-aspartic acid ●▼□	Asp	11.167	181.5±2.9	145.2±12.9	196±12.4	131.2±14.3	111.8±3.5	139.5±37.5	1.02983	0.0008163	227.8±28.4	170.2±18.4	237±32.9	261.2±45.5	204.2±13.8	229.6±21.1	1.08812	0.0336186	138.5±21.1	71.6±18.4	125.5±19.5	102.9±27.6	52.6±10.9	195.5±25.9	0.613248	4.04833e-05
6	L-threonine *●▲	Thr	15.853	40.2±3.7	49.2±5.1	64.8±3.1	43.7±8	32.3±3.1	38.7±9	1.2217	0.000329831	43.2±7.3	52.5±4.2	62±12.6	57.8±2.2	60.3±7.7	49.5±9.5	1.21112	0.0991746	32.9±6.7	36.5±4.6	35.7±1.8	38.9±6.1	22.1±1.8	37±4	1.01763	0.00866846
7	L-serine ●▲	Ser	17.38	54.9±1.4	126.1±10.3	201.5±2.5	166±30.8	141.1±30.6	150.4±33.4	1.12718	0.000123968	52.7±5.6	113.5±9	180±26.5	194.1±15.7	208.7±25.6	174±45.4	1.13684	4.82332e-05	83.8±18.3	228.8±24.4	258.2±45.2	277.5±45	152.1±28.5	242±34.5	1.34012	0.000112039
8	L-glutamic acid ●▼	Glu	22.827	186.8±161.8	369.1±18.3	1335.7±112.2	3282.9±674.4	2832.4±261.5	2994±217.6	1.17313	6.42955e-08	389±42.5	1680.3±151.2	2412.2±223.5	2694.9±256.3	2975.2±190.4	2908.9±532.7	1.18938	5.43782e-07	1138.4±127	2277.3±98.9	2737.8±190.4	3172.5±264.1	1814.1±246.8	2821.4±196.6	1.38618	2.74713e-07
9	sarcosine ○▼	Sar	26.613	36.6±31.7	14.7±25.4	0	0	0	0	0.855241	0.095678	10.6±18.3	0	0	0	0	0	0.806375	0.458197	0	0	0	0	0	0	-	-
10	α-aminoadipic acid ○	α-AAA	29.847	429±51.5	236.6±56	342.5±15.6	472.7±187.4	422±193.4	408.5±323.7	0.435835	0.637418	30.7±28.2	33.2±38.9	44.7±51.9	43.9±20.7	87±48.7	71.9±21.1	0.790028	0.404297	16.4±7.8	27.5±23.8	22.2±20	20.3±8.1	24.6±9.5	12.6±4.1	0.310997	0.810778
11	glycine ●▲	Gly	34.82	24±1.4	29.9±1.5	46.7±1.3	43.4±9.1	42.4±6.9	59.5±12.4	0.936579	0.000633234	26.7±2.8	14.3±12.4	28.3±3.3	27±18.3	43.2±5.5	36.6±5.5	1.04704	0.0521704	23.2±5.1	38.3±33.2	78±13.7	75.5±9.7	53.2±1.2	55±49.4	0.825079	0.137575
12	L-alanine ●▲□	Ala	36.473	72.2±4.3	444.1±75.8	1131.7±18.9	1619±295.8	1287.4±184.1	1238±287	1.13634	2.54433e-06	144.7±13.4	576.9±54.4	1162.6±237.9	1066.1±198.3	1287.6±190	851.8±299.4	1.23436	9.768e-05	437±114.6	1923.2±150.2	2596.4±380.8	2516.6±407.1	1168.5±162.6	2240±438.4	1.3667	9.17596e-06
13	L-cysteine ●□	Cys	41.373	65.3±85.6	157.3±79.4	156.5±6.1	167.3±97.5	85.1±3.6	106.2±17.5	1.06907	0.283569	58±46.6	68.4±61.2	72.5±10.6	71.5±45	81.3±4.2	64.1±17.7	0.353463	0.981016	62.6±6.9	166.1±8.3	111.9±31.5	180.9±14.4	131.6±5.3	146.3±44	0.990275	0.000633234
14	L-valine *●■□	Val	42.473	0	0	0	49.6±86	95.8±88.7	102.7±105.3	0.851474	0.225762	0.3±0.5	1±1.8	1.3±1.3	0	0.8±0.7	0	1.21408	0.487906	0	0	0	0	0	0	-	-
15	L-methionine *●■	Met	43.98	27±14.3	30.7±53.2	196±24.1	76.8±133	62.8±108.8	42.8±74.2	0.718176	0.173699	8.7±11.2	25.4±6.2	3.1±0.2	3.5±1.4	3.4±0.3	3.2±0.4	0.885472	0.00125407	19.5±8.3	67.7±6.4	41.3±4.6	43.2±9.4	23.5±2.1	39.7±11.8	1.39915	9.83507e-05
16	L-cystathionine	Cysthi	44.967	8.1±4.5	1.7±2.9	12±3.8	2.1±3.7	0	0	1.01835	0.00183227	6.1±5.8	3.8±6.5	4.5±3.4	5.8±0.5	1.6±2.8	3.4±3.5	0.66109	0.801862	10.6±12.5	11.4±10.5	2.7±2.6	8±4.9	5.4±7.3	4±4.4	0.528059	0.68791
17	L-isoleucine *●■□	Ile	46.973	33.3±2.7	32.7±3.1	87.5±6.5	47.3±9.8	47.6±4.6	39.2±2.9	1.05927	4.16531e-07	19.2±7.1	43.5±4	15.6±8	23.6±3.9	28.7±2.8	25.2±6.9	1.10874	0.00119193	29.1±15.9	36.6±3.4	21.2±2.3	23.7±5.8	17.2±2.9	25.6±3.4	0.920553	0.0871255
18	L-leucine *●■□	Leu	48.48	40.9±5.5	54.6±17	105.4±8.2	116.9±20.3	164.9±36.1	153.3±32.5	1.2247	9.98498e-05	29.2±13.6	53.2±3.2	140.9±24.8	150.6±18.5	156.6±12.5	119.5±26.3	1.10429	4.47931e-06	113.7±31.7	234.9±20.1	327.7±11.4	338.2±38.5	131.1±6.9	355.7±35.7	1.40342	1.61524e-07
19	L-tyrosine ●■□	Tyr	50.487	13.4±11.7	11.7±20.2	90.8±6.6	68.7±22.7	29.3±50.7	50.8±44	0.79997	0.0441248	29.1±13.5	56.9±6.2	0	0	0	0	0.919217	1.93808e-07	0	0	0	0	52.2±2.5	0±0	0.971033	5.46528e-16
20	L-phenylalanine *●■□	Phe	54.28	20.8±6.8	25.3±4.7	90.6±8.6	33.1±14.8	37±8.6	13.7±5	1.0404	2.15218e-06	12.2±9.4	40.5±10.6	4.3±5	7.2±4.6	13.8±0.9	8.5±2.7	0.970779	0.000215943	40.1±14.7	70.3±9.4	11.8±2.6	11.8±3.3	9.5±2.8	13.1±5.4	1.32196	2.22748e-06
21	β-aminoisobutyric acid ○	b-AiBA	57.413	22.9±7.4	41.6±2.7	114±19.3	63.2±8.8	70.4±18.2	69.9±7	1.03805	2.3574e-05	81.9±13.9	117.2±8.4	95.1±13.7	98.5±5.5	106.5±12.8	106.3±8.5	1.06303	0.0309718	57±22.1	105±19.8	66.3±4	60.8±14.2	21±5.6	68.8±5	1.29165	0.000342325
22	β-alanine ○▲	b-Ala	58.987	11.5±5.5	7.6±5.1	10.2±3.1	4.1±1.4	4.4±1.5	3.4±2.3	0.930234	0.0657088	3.9±4.5	7.9±3.2	5.2±2.8	6±2.2	1.7±2.9	0.7±1.2	1.1299	0.0919901	10.3±10.6	2.7±4.7	3.3±1.6	3±2	6.5±2.7	3.2±1.7	0.782813	0.417032
23	γ-Aminobutyric acid ○	g-ABA	61.947	257.7±0.8	774.5±25.5	859.3±39.9	238.7±104.6	163.6±53.1	455.9±123.5	1.1762	1.24413e-07	317.7±56.2	86.4±18.7	431.3±116.1	464±92.6	270±41.5	315.6±167.5	1.07284	0.00576161	121.5±7.3	89.5±38.2	242±22	123.9±72.1	152.2±23.7	366.9±12.9	0.922484	6.31828e-06
24	ethanolamine ○	EtNH2	65.267	6±0.9	1.9±1.6	27.4±5.4	1.2±1	8.8±4.6	4.8±0.9	1.162	1.89009e-06	4.2±3.3	4.6±1.9	2.1±1.1	2.9±0.5	3.3±1.1	3.3±1	0.66504	0.57138	4.8±2.2	12.2±6.9	1.9±0.5	1.3±0.3	11±11.8	1.5±0.2	0.745577	0.11181
25	NH4Cl ○	NH4Cl	69.193	16.6±1.2	17.6±3.2	4±3.3	9.3±4	0±0	8.2±7.1	1.22833	0.000695577	0±0	0.1±0.2	0±0	0.3±0.1	0.5±0.7	0±0	0.49389	0.409163	0.1±0.1	4.4±2	0.3±0.4	0.2±0.3	0	0.1±0.1	1.30209	0.000174046
26	hydroxylysine ○	Hylys	71.08	1.1±1	0.8±1.4	12.3±1	0.9±1.3	3.5±3	0.6±0.2	1.09333	5.27597e-06	1.9±2.9	6.6±1	0.3±0.2	0.3±0.1	0.5±0.2	0.4±0.1	0.912923	0.000247179	5.6±3.4	8.7±0.8	0.6±0.3	0.2±0.1	3.4±3.7	0.4±0.1	1.19537	0.00129912
27	L-ornithine ○▼	Orn	81.02	15.2±3.8	6.3±4.4	15±8.4	3.6±2.9	2.7±1.9	1.6±0.7	1.04176	0.006004	8.3±10.6	20.7±15.6	1±0.6	1.3±0.9	1.5±1	1.1±0.6	0.725015	0.0488138	15.5±15.6	7.7±2.8	1.4±0.8	1.5±0.7	6±2.5	1±0.6	0.90242	0.123575
28	L-lysine*●■	Lys	83.513	22.9±3.4	36.4±12.9	45.6±5.6	42.9±14.3	11.3±8	29.8±25.7	1.23294	0.0770344	47.7±37	71.1±18.3	36.2±16.2	29.3±9.3	44.8±3.8	39.1±6.7	0.75253	0.191322	53.8±30.4	48.2±8.6	23.5±22.2	26.9±14.2	17.2±1.6	25±18.9	0.737955	0.162625
29	1-methylhistidine ○	1Mehis	84.841	0	0	32.6±28.7	1.7±3	3.8±3.9	2.1±3.6	0.855996	0.0381259	10.4±12.2	5.5±4.8	5.7±8.5	1.9±0.9	22.8±3.1	16.1±1.1	1.50848	0.0182329	0	38.8±5.6	1.5±1.3	4±1.8	14.7±6.4	2.2±1.9	1.1663	1.25976e-07
30	L-histidine ●■	His	87.127	1.3±1.2	0.4±0.7	8.2±2.7	0.7±1	5.8±7.9	0.8±0.5	0.959229	0.0751615	2.5±2.6	6±1	0.3±0.2	0.6±0.2	0.3±0	0.4±0.3	0.882841	0.000240534	3.8±2.8	10.2±2.9	0.5±0.4	0.2±0.1	0.9±0.4	0.3±0.2	1.30247	4.69803e-05
31	3-methylhistidine ○	3Mehis	91.88	3.8±3.4	5.2±5	37.9±19.8	4.9±8.1	18.4±23.9	1.3±0.5	0.8736	0.040438	11.4±16.9	30.1±17.2	0.6±0.2	0.8±0.6	0.6±0.2	0.8±1	0.775669	0.0164291	13.7±11.6	31.6±13.8	1.8±1	0.6±0.1	2.6±1.3	0.3±0.1	1.22564	0.00125895
32	anserine ○	Ans	96.033	3.2±4.3	1.1±1.9	0	2.8±3.9	11±18.5	1.9±2.5	0.727327	0.620098	0.9±0.8	12.7±21.9	5.2±8	1.4±0.5	0.9±0.7	1.7±0.7	0.62544	0.62965	0	22.9±39.6	5.4±6.5	0.5±0.3	1.9±0.7	0.8±0.5	0.705095	0.526784
33	L-arginine ●■	Arg	100.487	619.5±147.7	896.1±158.6	873.3±49.4	1370±221.7	776.9±374.1	1041.9±343.3	1.1856	0.0404522	687.4±110.1	635.9±118.5	712.6±188.4	480.4±64.5	445.5±77.2	377.3±156.1	1.39157	0.0301837	518.7±96.5	495.1±95.5	829.1±146.9	607.5±107	404.1±10.9	545.6±132.5	0.741855	0.00755055
34	carnosine ○	Car	114.18	0	5.2±9	1.8±3.1	16.1±27.9	0	0	0.768011	0.551382	0	4±7	0	0	0	0	0.60883	0.458197	0	12.2±9.1	0	0	99.4±172.1	99.5±172.3	0.34426	0.596961
35	hydroxyproline○▲	Hypro	13.567	206.5±154.2	111.2±173	378.4±31.4	80.1±93.9	160.7±166.8	143.4±66.4	0.861702	0.13237	307.5±54.9	212.5±104.8	291.8±182.5	493±109.5	249.3±112.7	333.3±178.5	1.19768	0.222365	214.9±34.2	65.3±17	97.2±35.3	46.3±29.5	52.8±1.9	183.9±64	0.50511	0.000234483
36	L-proline ●▲	Pro	36.48	37.4±52.1	462.8±390.6	59.1±13.1	685.3±1004.9	160.2±20	92.1±8.5	0.883914	0.419402	6.8±2.5	18.9±16.6	12.5±3.4	27.9±13.9	51.2±15.4	44.7±12.2	1.19419	0.00375306	3.9±4.1	39.2±42.2	31±53.8	115.4±11.1	72.4±15.7	73.6±42.4	0.681773	0.0217451
Total amino acid				2601±120.4	4255.9±416.1	6770.3±204.4	9073.5±409.6	7009.9±754.6	7625±1393.8	-	-	2727.4±183.2	4318±245.8	6132.1±802.8	6366.2±753.5	6516±557.7	5942.7±1083.7	-	-	3309.9±525	6336.1±208.9	7836.6±811.1	7956.8±919.3	4620.1±624.2	7722.3±729.1	-	-
Protein amino acid				1441.4±113.8	2871.5±646.4	4689.4±195.7	7944.8±262.5	5924±751.1	6293.5±860	-	-	1785.2±182.8	3628.5±138.7	5081.3±625.9	5095.9±577.2	5605.6±412.8	4932.4±1054.3	-	-	2699.1±422	5743.8±251.4	7229.4±751.8	7531.7±881	4122.4±429.6	6815.9±822	-	-
Amino acid metabolites				1159.6±233.6	1384.5±293	2080.8±12.3	1128.7±223.3	1085.9±65.5	1331.5±548.2	-	-	942.3±18.4	689.5±125.2	1050.8±287.7	1270.2±232.4	910.4±145.5	1010.3±200.7	-	-	610.8±106.1	592.2±103.9	607.2±89.3	425.1±117.9	497.7±194.6	906.5±94.6	-	-
Essential amino acid				185.1±6.7	228.9±40.1	589.9±40.5	410.4±155.7	451.8±55.4	420.3±59.8	-	-	160.5±68.9	287.3±20.6	263.3±54	272.1±32.8	308.3±25.2	245.1±47.8	-	-	289.2±99.8	494.1±15.9	461.1±35.6	482.7±70.2	220.7±12.3	496.1±55.4	-	-
Sweet amino acid				846.9±148.9	1116.7±131.2	1525.9±93.1	1844.7±350.5	1252.4±362.6	1497.1±417.7	-	-	859.7±190.5	949.1±125.6	943.3±240.6	712.5±80.6	712.3±93.4	588.9±181.5	-	-	801.4±171.9	999.6±47.4	1268.6±151.3	1060.8±151.9	659.8±15.7	1010.7±180.2	-	-
Bitter amino acid				446.7±106.1	1230.9±296.1	1892.3±10.8	2641.6±632.9	1828.4±181	1725.4±390.4	-	-	585.5±39.2	996.6±159.6	1742.3±412	1872±282.8	1901.9±344.2	1490.6±487.7	-	-	806±172.3	2334.1±160	3099.7±431.2	3073.2±478.3	1527.5±175.5	2834.7±510.9	-	-
Umami amino acid				420±194.7	535.2±43.2	1546.7±106.1	3417.8±669.2	2946.9±263.1	3135.1±224.1	-	-	635.7±61.2	1871.1±156.9	2650.2±200.8	2957.5±298.9	3180.9±200.6	3139.6±519.1	-	-	1292.5±148.4	2356.6±115	2864.8±209.8	3277±277.1	1872.7±259.1	3017.9±221.5	-	-
Precursors of aroma compounds synthesis				427.3±80.1	870.8±141.5	1858.5±40.9	2233.1±282.4	1858.9±278.3	1843.4±482	-	-	520.5±95.4	1010.6±101	1634.2±289.1	1580.2±285.3	1773±218	1298.7±328.3	-	-	821.1±163.8	2502.6±180.7	3194.4±397.4	3174.1±446.5	1562.7±176.5	2976.1±523.4	-	-
Note: Content unit is mg/kg, and values are means ± SE. RT: Retention time. ● Protein amino acid, ○ Amino acid metabolites, *Essential amino acid, □Associated with the aroma of amino acid, ▲Sweet amino acid, ■Bitter amino acid, ▼Umami amino acid.

## Sheet: Table S2
Table S2 Information and expression pattern about the amino acid metabolic genes family in Longan
No.	Gene	Gene ID	Protein sequence	Query_len	Subject_id	Subject_def	Subject_accession	Subject_Len	WeightCoverage	Subject_Min_evalue	Subject_Mean_evalue	Subject_Max_evalue	Query_Start	Query_End	Subject_Start	Subject_End	Min_Identity	Max_Identity	Min_BitScore	Max_BitScore	Query_NonOverlapped_Hsp_Num	Subject_NonOverlapped_Hsp_Num	SX-S1-a	SX-S1-b	SX-S1-c	SX-S2-a	SX-S2-b	SX-S2-c	SX-S3-a	SX-S3-b	SX-S3-c	SX-S4-a	SX-S4-b	SX-S4-c	SX-S6-a	SX-S6-b	SX-S6-c	LDB-S1-a	LDB-S1-b	LDB-S1-c	LDB-S2-a	LDB-S2-b	LDB-S2-c	LDB-S3-a	LDB-S3-b	LDB-S3-c	LDB-S4-a	LDB-S4-b	LDB-S4-c
1	IPMS1	Dil.01g020520.1	MATATAAATLLLNQPSSTSSKLSFFSRNPFPFVHYSCNNSRPFFKTSIHCSLNNRRRPEYVPSHISDPNYVRVFDTTLRDGEQAPGAALTPKEKLDIARQQAKLRVDIIEGGFPAASKDDFEAVRTIAKEVGNAVDEEGYVPVICGLSRCNETDIKTVWEAVKYAKRPRINTFIATSGIHMEYKLRKSKQEVIEIARSSVKFARSLGCQDVEFSSEDASRSEREFLYEILGEVIKAGATTLNITDTVGTNTPSEFGQLIADIRANTTGIENVIISTHCQNDLGLATANTIAGACAGARQMEVTINGIGERAGNASLEEVVMSFKCLGDHALGGLYTGINTKHIVMASKMVEEYTGLSVQPHKAIVGANAFAHESGVHQDGMLKHKGTYEIISPEDIGLE…	825	sp|Q9C550|LEU12_ARATH	2-isopropylmalate synthase 2, chloroplastic OS=Arabidopsis thaliana GN=IPMS2 PE=1 SV=1	Q9C550	631	0.881141	0	0	4.9E-324	33	594	55	610	0.802491	0.802491	939.873	939.873	1	1	39.3719	37.8278	36.7947	27.5629	29.5108	28.2248	36.8495	32.7213	31.545	39.4501	35.8634	39.4829	37.6032	41.9102	35.4779	37.8092	44.289	40.3914	21.7802	21.7985	26.9015	41.25	35.3158	37.8125	35.891	40.7251	40.9191
2	IPMS2	Dil.01g020660.1	MSKVTEASPSSAQASQRRDAIALKPISSCPLQLQQLETLLQNLHSLLSQQPPPTRVRAQPHFRPQLRPRLRHHPSRRGAVARRHADLEGEAGHRPAAGEAGVDIIEAGFPAASKDDFEAVKTIAKEVGNAVDEEGYVPVICGLSRCNEKDIKTAWEAVKYAKRPRIHTFIATSGIHMEYKLRKSKQEVIEIARSNVKFARSLGCQDVEFSPEDAGRSEREFLYEILGEVIKAGATTLNIPDTVGITMPSEFGQLIADIKANTPGIENVIISTHCQNDLGLSTANTIAGACAGARQMEVTINGIGERAGNASLEEVVMSFKCRGDHVLGGLYTGINAKHIVMASKMVEEYTGLYLQPHKAIVGANAFAHESGIHQDGMLKHKSTYEIISPEDIGLERSNE…	609	sp|Q9C550|LEU12_ARATH	2-isopropylmalate synthase 2, chloroplastic OS=Arabidopsis thaliana GN=IPMS2 PE=1 SV=1	Q9C550	631	0.835796	0	0	4.9E-324	101	609	121	631	0.849315	0.849315	904.82	904.82	1	1	88.5269	98.8755	94.051	56.5234	59.9097	57.1511	59.2953	52.4424	49.5259	51.0445	53.1466	51.2012	65.5598	71.8317	63.9095	60.6777	59.6606	54.8745	41.8036	45.7684	41.6916	44.4976	40.9346	47.5799	50.6655	49.9688	54.7768
3	IPMD1	Dil.07g008360.1	MTASLQLLVNLRSMAVPLCSKPTTEHSRRPTTTTIRCAAASPTKRYTITVLPGDGIGPEIISVAKDVLKLSGSLEGIEFRLQEMPMGGSALDLTGVPLPDETLSAAKQSDAVLLGAIGGYKWDNNPKHLKPETGLLQIREGLQIFANLRPATVLSQLVDSSPLKKEIAKGVDLMVVRELIGGIYFGKPRGFGTNENGEEIGFNTEVYASYEVDRIARVAFETARKRNKKLCSVDKANVLEASMLWRQRVIAIASEYPDVELSHMYVDNAAMQLVQNPKQFDTIMTNNIFGDILSDVASMITGSIGMLPSASLGTSGPGLFEPIHGSAPDIAGQDKANPLATVLSVAMLLKYGLGEENAAKRIENAVLDTLNKGFRTGDIYSPGNKLVGCKEMGEEVLKS…	408	sp|P93832|LEU32_ARATH	3-isopropylmalate dehydrogenase 2, chloroplastic OS=Arabidopsis thaliana GN=IMDH2 PE=1 SV=1	P93832	405	1	0	0	4.9E-324	1	408	1	405	0.777506	0.777506	657.136	657.136	1	1	45.4016	46.7287	45.0751	55.3678	57.9565	58.3218	48.8554	51.8079	52.1049	51.4113	47.1104	45.0429	26.1958	24.12	38.8562	39.2983	47.3511	44.6496	54.4991	47.6278	47.6952	53.4961	59.6612	60.9215	61.5992	62.1469	59.9671
4	IPMD2	Dil.09g018720.1	MAASLQQQLILRSVKVPFYSKPTTKHSHRPTTTTIRCAAASPTKRYTITVLPGDGIGPEVISVAKDILKLTSSLEGIEFGLREMPMGGSALDLTGVPLPDETFAAAKQSDAVLVGAVGGYKWDNNPKHLKPVTGLLQLREGLKLFANLRPATGLPQRISLCSALSQLVDSLTLKKEVAEGVDLMVVRELIGGMYFGKPRGFGTNENGEEIGFNTEVYTSYEVDRIARVAFETARKRNKKLCSVDKANALEASMFWRKRVIAIASEYPDVELSHMYVETAATQIVCNPKQFDTIVTNNIFGDILSDEASMITGSIGMLPSASLGTSGPGLFEPVHGSAPDIAGQDKANPLATVLSVAMLLKYGLGEQNAAKRVENAVLDTLNRGFRTGDIYSAGNKLVGC…	418	sp|P93832|LEU32_ARATH	3-isopropylmalate dehydrogenase 2, chloroplastic OS=Arabidopsis thaliana GN=IMDH2 PE=1 SV=1	P93832	405	1	0	0	4.9E-324	1	418	1	405	0.742243	0.742243	633.639	633.639	1	1	19.2435	21.2204	19.387	20.649	16.3064	17.7725	20.4871	19.471	18.8833	21.04	20.7264	19.708	23.0391	24.8604	25.9784	17.8372	18.1091	19.1518	13.4971	14.9275	15.772	14.6252	16.4562	16.0664	15.7966	17.5343	17.6576
5	BCAT1	Dil.11g016260.1	MSMSPQAGHDQQVSEPTVNSSTNGKKELYANVNWDELGFSLTPTDYMYVMNCSNGETFSQGTLTHFGNLEINPSSGILNYGQGLFEGLKAYRRKDGVIQLFRPEENAWRMKMGAERMCMPSPTVDQFVDAVKQTVNANKHWVPPPGRGSLYLRPLLMGSGATLGVGPATSYTFLVYASPVGNYYRGVLNLIVEEKLHRAAPGGTGGIKSINNYSSVFTLPSKSLQICRESPCKGAITEAKSKGFSDVLFLDAVTEKSIEEASTSNIFLLKGNVISTPATNGTVLPGITRKSIIEIACGLGYQVEEREIPVDELFDAEEVFCTGTAVAINSVNSITYQGKRSEYKIGTNIIAGQLCEMLTGIQTGLVEDKMGWTMELI*	377	sp|K7QHS5|BCAT2_HUMLU	Branched-chain amino acid aminotransferase 2, chloroplastic OS=Humulus lupulus GN=BCAT2 PE=1 SV=1	K7QHS5	408	0.997347	4.41572e-156	4.41572e-156	4.41572e-156	1	376	45	407	0.576316	0.576316	447.973	447.973	1	1	2.1376	2.10494	2.65576	1.33917	0.74167	0.653508	0.100117	0.147865	0.055062	0	0.057717	0	0	0	0	2.03698	4.94577	3.82314	1.48096	0.930251	0.911185	1.75507	1.43516	1.57077	0.488203	0	0.520306
6	BCAT2	Dil.11g016270.1	MARASICVRKWDQPSRIGSLFDQLRHWSRYAAFVQTCQPHSDNNVKGERANFNWDELGFGIVPTDYMYVMNCSKEENSFSKGALVRFGNMEMSPSSGILNYGQGLLEGLKAYRREDDQILLFRPELNALRMTIGAERLCMPPPTVDQFVDAIKQTVDANKHWVPPPGKGSMYIRPLLLGNGQGLGVGPASEYTFITYASPVGNYHKGTLNLVVEEKLYRATPGGTGGIKAIVNYASIFKTITEAKAKGFSDVLFLDAKTGKNLEEASTSNIFVVKGDVISTPATNGTILPGITRKSTIEVAHVLGYQVEERAVPVKELFEADEVFLTGTAMVINSANSITYQGRRIEYKKGADSVAHNIYKMLTGIQTGRIEDKMGWTLELK*	382	sp|K7QHS5|BCAT2_HUMLU	Branched-chain amino acid aminotransferase 2, chloroplastic OS=Humulus lupulus GN=BCAT2 PE=1 SV=1	K7QHS5	408	0.874346	2.96757e-152	2.96757e-152	2.96757e-152	48	381	71	407	0.627219	0.627219	438.728	438.728	1	1	0	0	0	0	0	0	0	0	0	0	0	0	0	0	0	0	0.20636	0	0	0	0	0	0	0	0.047868	0	0
7	BCAT3	Dil.11g016280.1	MAPPSSESTVYSNGYETDANINWDELGFGLTTTDYMYVMKCSSKENFSRGHITKFGNIEMSPAAGVLNYGQGLFEGLKAYRKKDGSIQLFRPDENALRMQMGAKRLCMPSPSVEQFVEAAKQVALANKRWVPPHGKGSLYLRPLLVGSGPVLGIGPAPECTFLVYSSPIGNFYRGKESLKLFVEDNLHRAHPSGTGGIKSIANYSGVYEAVSQAKAKGFSDVLFLDAATGKYIEEVSSCNIFIVRDNLVSTPSTHGTILPGITRKSILQLAEDIGFKVAERDIPVEDLMNADEVFCTGTAMAVTPVSSVTYQDKSAEYTTGEDSVARKLHLLLTGIQIGIVEDKMGWTVQVD*	352	sp|Q9LPM8|BCAT7_ARATH	Putative branched-chain-amino-acid aminotransferase 7 OS=Arabidopsis thaliana GN=BCAT7 PE=5 SV=1	Q9LPM8	367	1	6.09387e-164	6.09387e-164	6.09387e-164	1	352	1	355	0.614085	0.614085	465.307	465.307	1	1	0	0	0	0	0	0	0	0	0	0	0	0	0	0	0	0	0	0	0	0	0	0	0	0	0	0	0
8	BCAT4	Dil.14g018180.1	MGICLRGEGHHELRRWFLLRVHALDQELARIAAVLIVVVTEVASSLVAPRVPANKNLLAWVGDEIVPRDNAKVSVFDSVVQGGDAVWEGLRVYNGKIFKLEEHLDGLVKGKVFIVVRSGN*	120	sp|Q9ASR4|BCAL2_ARATH	Branched-chain-amino-acid aminotransferase-like protein 2 OS=Arabidopsis thaliana GN=At5g27410 PE=2 SV=1	Q9ASR4	559	0.55	3.73301e-27	3.73301e-27	3.73301e-27	42	107	242	309	0.735294	0.735294	107.457	107.457	1	1	0	0	0	8.46401	0	0	0	0	10.4611	0	11.9927	0	0	0	0	0	0	0	0	0	0	8.9202	8.79048	0	0	0	0
9	BCAT5	Dil.05g005520.1	MARASICVRKWDQPSRIGSLFDQLRHRSRYAACVQTCQPNSDNNVKGEGANFIWDELGFGIVPTDYMYVMNCSKEENSFSKGALVRFGNMEMSPSSGILNYGQGLLEGLKAYRREDDQILLFRPELNALRMKIGAERMCMPPPTVDQFVDAIMQTVDANKHWVPPPGKGSMYISIRPLLLGNGQGLALDQPPHIPLSHMLLLSAITTRVP*	210	sp|K7QHS5|BCAT2_HUMLU	Branched-chain amino acid aminotransferase 2, chloroplastic OS=Humulus lupulus GN=BCAT2 PE=1 SV=1	K7QHS5	408	0.695238	1.76139e-63	1.76139e-63	1.76139e-63	48	193	71	213	0.678082	0.678082	205.297	205.297	1	1	0.089942	0	0	0	0.026501	0	0	0	0	0	0	0	0.321063	0	0	0.121877	0.529426	0.247713	0	0.159868	0	0.122633	0	0	0	0.169826	0
10	BCAT6	Dil.05g005530.1	MNCSNGETFSQGTLTHFGNLEINPSSGILNYGQGLFEGLKAYRRKDGVIQLFRPEENAWRMKMDAERMCMPSATVDRFVDAVKQTVNANKHWVPPPGRGSLYLRPLLMGSGATLGVGPVTSYTFLVHASPVGNYYKGVLNLIVEEKLHRAAPGGTGGIKSINNYSSTYKAITKAKSKGFSDVLFLDAITEKYIEEASTSNIFLLKGNVISTPSTNAWNH*	219	sp|K7QHS5|BCAT2_HUMLU	Branched-chain amino acid aminotransferase 2, chloroplastic OS=Humulus lupulus GN=BCAT2 PE=1 SV=1	K7QHS5	408	0.972603	3.36314e-103	3.36314e-103	3.36314e-103	1	213	93	308	0.652778	0.652778	306.99	306.99	1	1	0	0	0	0	0	0	0	0	0	0	0	0	0	0	0	0.748357	1.34673	0.601406	0.453086	0.612392	0.416852	0.242771	0.202113	0.102071	0.21091	0	0.102692
11	BCAT7	Dil.05g005650.1	MANTLNYRQQMQRTIKGSMTVDEYLTKMKNLADQIAVAGHPLPNFELITIVLAGLDRDYDSVVSLITHQKATISWSEVEAILLTQESRIEQLNTQNSFTANFAGLSEGLKAYKRKDGVIQLFRPEENAWRMKMGAERMCMPSPTVDQFVDAVKQSVNANKHWVTTSLLPAPCSPLCYYLNSYGAFQVPPPGRGSLYLRPLLMGSGATLGVGPATSYTFLVYANPVGNYYKGVLNLIVEEKLHRAAPAGTGGIKSINNYSSTYKAITKAKSKGFSDVLFLDAITEKYIEEASTSIIFLLKGNVISTPSTKGTVLPGITRKSIIEIACDLAEGSDASLVLAHFVVVWSESSTTMTRSSAIVQSDHLGWMMRPCTYSSTFFFVAQTSAEDTLFVLQFSTAKF…	403	sp|K7QHS5|BCAT2_HUMLU	Branched-chain amino acid aminotransferase 2, chloroplastic OS=Humulus lupulus GN=BCAT2 PE=1 SV=1	K7QHS5	408	0.580645	1.62529e-88	1.62529e-88	1.62529e-88	104	337	126	338	0.578059	0.578059	276.944	276.944	1	1	0	0	0	0	0	0	0	0	0	0	0	0	0	0	0	1.7117	2.02689	1.08076	1.54262	2.06992	1.5801	2.04669	2.34596	1.0121	1.27174	1.56792	1.33796
12	BCAT8	Dil.05g005660.1	MGSTFKNRIAFRPEVEEEKKCSEEEEEVEEEKLNNERKNLRREEEEETEEEDAKKNRQNERSGLLESLKAYRREDDQILLFRPELNALRMKIGAERMCMPPPTVDQFVDAIKQTVDANKHWVPPPGKGSMYIRPLLLGNGQGLGVGPASEYTFITYASPVGNYHKGTLNLVVEEKLYRATPGGTGGMKAIVNYASIFKAITEAKAKGFSDVLFLDAKTGKNLEEASTSNIFVVKGNVISTPATNGTILPGITRKSTIEVAHVLGYQVEERAVPVKELFEADEVFLTGTAMVINSANGITYQRRRDSVAVQSTPFFLVVEGIAVHDGWASSSTTAGLNAAVVSNTAPSRRRLQQTRSGPSNADPSTDSQDVGVTRVLWFGSSQTSIVNEGSQTQPAEIIV…	412	sp|Q9LPM9|BCAT6_ARATH	Branched-chain-amino-acid aminotransferase 6 OS=Arabidopsis thaliana GN=BCAT6 PE=1 SV=1	Q9LPM9	356	0.696629	9.38641e-113	9.38641e-113	9.38641e-113	59	304	68	315	0.629032	0.629032	337.421	337.421	1	1	0	0	0	0	0	0	0	0	0	0	0	0	0	0	0	0	0	0	0	0	0	0	0	0	0	0	0
13	BCAT9	Dil.05g006080.1	MHKLDNASDPHVAVLAFPFSTHAAPLLSIISRLASSAPNTHFSFFSTAESNNSLLSTHKHYFLPNVKAYNVSNGVPDGYVFLGKPQEDIELFMKAAPDNLRKAVAKAAVETKRKVSCLVNDSFLWFAAKMAEEMQVPFVPCWLSGSSSLSTHFYTDLIREKIGLEGIEGREDEQLKFIQGMSKVCIRDLPEGVLFGNLQSVFSDMLHRMGLKLSHGDAVVINSFEELDPTINNDLKSKFKQFLNVGPFNLFSPPPAVPDTGGCLPWLDRQKPASVAYLGFGSVSRLSPNEIVAVAEALEASKLPFIWSLKKNLQAHLPNTKLNGIVVEWAPQLDILAHNAVGVFINHGGWSSLMESMGCGVPMIIRPFFGDQRLNARMVQDEWKIGVSVEGGIITKRGL…	274	sp|Q9M439|BCAT2_ARATH	Branched-chain-amino-acid aminotransferase 2, chloroplastic OS=Arabidopsis thaliana GN=BCAT2 PE=1 SV=1	Q9M439	388	0.99635	3.55293e-105	3.55293e-105	3.55293e-105	1	273	136	387	0.561594	0.561594	313.923	313.923	1	1	0	0	0	0	0	0	0	0	0	0	0	0.040974	0	0	0	1.49084	1.37449	1.19905	0.181069	0.534687	0.333606	0.516317	0.240628	0.406684	0	0.155206	0.289192
14	BCAT10	Dil.05g006090.1	MWIPFSELDSGQRLLLTARLAHQCLNGLQKMRIVSTVGDWVFEKIRDINDIIMMIVFPLIELIIPYPVRLQLGMAWSEYVDQSVGTTRVQRRAEG*	268	sp|Q9M439|BCAT2_ARATH	Branched-chain-amino-acid aminotransferase 2, chloroplastic OS=Arabidopsis thaliana GN=BCAT2 PE=1 SV=1	Q9M439	388	0.880597	6.19023e-83	6.19023e-83	6.19023e-83	32	267	126	387	0.515152	0.515152	256.914	256.914	1	1	0.341956	0.510545	0.294037	0.303949	0.308801	0.31276	0	0.073716	0.096548	0.361027	0	0.145228	0.266804	0	0	0	0	0	0	0	0	0	0	0	0	0	0
15	BCAT11	Dil.06g008370.1	MERSSGALVTGFQSRCLICPRRNASSLFLPPQTRHHFLSPSSLKLQKEISLTSSNVDQFAATFRLHAVLSDTFSSEAAELADIDWDSLGFGFLATDYMYVMKCARDGNFSKGELRRFGNIELNPSAGILNYGQGLFEGLKAYRKEDGNILLFRPEENAQRMRMGAERMCMPSPSIEQFLEAVKATVLANKRWIPPHGKGSLYIRPLLMGSGAVLGLAPAPEYTFLIYVAPVGNYFKEGIAPINLIVDHELHRATPGGTGGVKAIGNYAAVLRAQSAAKVKGYSDVLYLDCVHKRYLEEVSACNVFVVKDKVISTPAIKGTILPGITRKSIIDVARSEGFQVEERLVAVEELLDADEVFCTGTAVVVSPVGSITYRGKRVSYGEGGFGGVSQQLCSVLTS…	416	sp|K7QHS5|BCAT2_HUMLU	Branched-chain amino acid aminotransferase 2, chloroplastic OS=Humulus lupulus GN=BCAT2 PE=1 SV=1	K7QHS5	408	0.992647	0	0	4.9E-324	5	416	4	408	0.755448	0.755448	624.009	624.009	1	1	132.203	131.08	130.659	100.989	106.741	103.107	93.4357	87.9871	85.3971	91.2629	97.5726	99.0658	95.0773	110.117	94.3972	131.329	124.047	123.689	83.5245	76.4164	93.525	95.1463	90.0298	80.95	99.8978	83.5008	85.3826
16	BCAT12	Dil.08g004930.1	MPTSLHHNAVDGGSPSGEVFLSSHFFFLLFCSYSLFSFFFFWLLPSDSHATMHHLFACHAAVELLVLRSHVDDNKPLLVVNRFYATDNPSQGLCNRRRLLCYSLSTHVAADGALNVESKPEKIHANKNMLAWVGDEIGHRDNAKVSVFDSVVQGGDAVWEGL*	162	sp|Q9ASR4|BCAL2_ARATH	Branched-chain-amino-acid aminotransferase-like protein 2 OS=Arabidopsis thaliana GN=At5g27410 PE=2 SV=1	Q9ASR4	559	0.228395	1.16436e-11	1.16436e-11	1.16436e-11	126	162	256	292	0.783784	0.783784	65.0846	65.0846	1	1	0	0	0	0	0	0	0	0	0	0	0	0	0	0	0	0	0	0	0	0	0	0	0	0	0	0	0
17	BCAT13	Dil.09g009060.1	MLKSFSNYIFLSTATTTPTTTTTLLHYSSSLKFHGKSHFGPSSLLGLVTYPNLATCNRAIPSYSCRETSELAGRGWDNFGFDPVPTDYMYIMRCSEEGNFLDGGLQPFQNIQMIPSACILNYGQAIIEDLKAQKKPDDSIVLFRPEENGLRLRTGADRLCMPAPTVEQFVEAVKVTVLANRHWIPPPDKGFLHIRPLLMGSGAVLSVTTAPEFTFLIYVTPVENYFEKRLKPINLVVENEIHRATLGGVGNVNAISNYAAILKTLSAAKANGFSDVLYLDSVHNKYLEEVSTANIFIVKDKTISTPVLRGTIFPGITRKSIIDIARSQGFQVEERLVSVEELFDADEVFCTGDAVCLLPVGSITYLDKRLAYKDRGVGAVSQQLYSALTSIQMGHTEDK…	407	sp|Q9FYA6|BCAT5_ARATH	Branched-chain-amino-acid aminotransferase 5, chloroplastic OS=Arabidopsis thaliana GN=BCAT5 PE=1 SV=1	Q9FYA6	415	0.982801	1.05401e-165	1.05401e-165	1.05401e-165	7	406	13	414	0.581509	0.581509	474.167	474.167	1	1	18.5952	17.2463	15.8356	17.3326	14.3772	15.0807	18.7678	26.8467	18.3823	30.6555	24.2779	22.4461	30.599	22.6097	28.7671	12.2741	14.1573	10.045	45.3787	66.2781	34.619	23.8285	32.5941	29.3225	16.1439	22.814	27.96
18	BCAT14	Dil.09g009070.1	MIQRSCFRDLVRSFRVGSAFRKLGAYHSYTSQAASSSQQACEPSGYSDDECAAMDWDNLGFGLRPTDYMYSMKCYDDKIFEQGQLSRYGKIELSPSAGVLNYGQGLFEGLKAYRKYDGKLVLFRPDQNAIRMKIGAKRLCMPYPSTDQFIDAVKQTTLSNKRWVPPPGKGSLYIRPLLIGSGPVLGLAPAPEYTFLVFASPVGNYFKDGLAPLNLYVEEEFHRATPGGAGGVKTVSNYAPVLKAQSRAKSRGFSDVLYLDSVNKKYVEEVSSCNIFIVKGNVISTPATNGTILPGVTRKSIIEIALDYGYRVEERPIPVDELLDAEELFCSGTAVVIAPVGSVTYQGRRFEFKTHARSVSSELHSTLVGIQTGLIKDDKGWNLEIH*	386	sp|K7QKH1|BCAT1_HUMLU	Branched-chain amino acid aminotransferase 1, mitochondrial OS=Humulus lupulus GN=BCAT1 PE=1 SV=1	K7QKH1	393	0.997455	0	0	4.9E-324	1	385	1	392	0.658163	0.658163	539.65	539.65	1	1	9.95369	9.72184	8.24498	5.25235	4.9019	4.06423	4.97597	3.69596	2.88972	2.35442	4.10983	3.87358	3.36067	4.26348	3.98973	9.99964	6.93762	5.52059	4.84573	4.26809	3.40134	6.63842	6.89854	5.29315	1.98066	2.75471	1.26666
19	BCAT15	Dil.09g009100.1	MTMIQRSACLRNMFHSFRASSASSQLGCYIYYTSQVTSSVQQVHKPSVYSDDEYADVDWDNLGFGIMPADYMYTMKCAKDEKFERGNLSRYQNLELSPSAGVLNYGQGLYESTKAYKTKDGRILLFRPDQNGVRLKMGAERLCMPSPSVDQFVDAVKEIALANKRWVPPPGKGSLYIRPLLMGSGPVLGLAPAPEYTFLVFASPVGHYFKKGTAPLNLYIEEEFVRATPGGAGGVKTIGNYAAVLKAITRAKSSGFSDVLYLDSVNRKYLEEVSSCNIFIVKGKVVSTPATNGTILQGVTRRSIMDIARDHGYQVEERVIPVDELIDADEVFCTGTAVVVAPVGSITYQNRRIEFKTGPRSVSRELYTTLVGIQTGLIEDKKGWTIEI*	388	sp|Q9M439|BCAT2_ARATH	Branched-chain-amino-acid aminotransferase 2, chloroplastic OS=Arabidopsis thaliana GN=BCAT2 PE=1 SV=1	Q9M439	388	0.940722	0	0	4.9E-324	26	388	23	387	0.690411	0.690411	551.977	551.977	1	1	110.368	115.707	109.517	123.486	106.314	99.0604	82.1551	107.157	93.6031	69.9057	67.1312	64.852	41.1075	36.6749	54.2456	50.8597	82.1763	62.8136	118.17	130.632	89.5125	101.176	111.354	113.591	88.549	109.502	110.275
20	BCAT16	Dil.09g017040.1	MLWSYNPKNIELEKATAVHYCAAGSKPWSVCPFAFKKVGNEIGPRDNAKVSVFDLVVQGGDAVWEGLLSLQWEDIRARGAFRYVSERKGLQMYFNACYVQRHWVDEEFDIV*	111	sp|Q9ASR4|BCAL2_ARATH	Branched-chain-amino-acid aminotransferase-like protein 2 OS=Arabidopsis thaliana GN=At5g27410 PE=2 SV=1	Q9ASR4	559	0.27027	1.81537e-08	1.81537e-08	1.81537e-08	38	67	263	292	0.8	0.8	53.9138	53.9138	1	1	6.62045	4.75488	3.67255	8.26252	5.90205	7.3031	8.82065	9.89789	7.86926	10.5419	9.26647	9.63013	11.2665	10.8752	9.94682	8.48138	9.00861	8.15194	10.9211	12.7496	15.1293	15.7245	11.9777	12.2695	30.9809	20.4371	23.9446
[truncated: 18 more columns]

## Sheet: Table S3
Table S3 Information about the BCAT genes in Litchi
No.	Gene ID	Protein sequence	Length
1	Lc000527.m1	METTSLADLTRGQASVERNLDGVDICNGGDLMSEFEITLSIQWPKWAEEKLCGFCLVGGGSVECFLSSGSFGKCPYCFVRCTKQNFDALEEGVLNLESNLGQVSVFDLIVQGGDAIWEGRRVYNGKIIKLEEHLDRMAF*	139
2	Lc001377.m1	MTISRQADHDQQVSEPTVNSTNGKKELYANVNWDELGFSLTPTDYMYVMNCSKGETFSQGTLTHFGNLEINPSSGILNYGQGLFEGLKAYRRKDGVIQLFRPEENARRMKMGAERMCMPSPTVDQFVDAVKQTVNANKHWVPPPGRGSLYLRPLLMGSGATLGVGPATSYTFLVYASPVGNYYKGILNLVVEEKLHRAAPGGTGGVKSINNYSSIYKAIAEAKSKGFSDVLFLDAVTEKYIEEASTSNILLLKGNVISTPATKGTILPGITRKSIIEIACGLGYQVEEREIPVDELFDAEEVFCTGTAVVINSVNSVTYQGKRSEYKIGTNTIARQLYEMLTGIQTGLVEDKMGWTMELI*	360
3	Lc001379.m1	MAPPSFESTVYSILSQKFHNLADNGYETYANINWDELGFGLTTTDYMYVMKCSSKEKFSQGHITKFGNIEMSPAAGVLNYGQGLFEGLKAYRKKDGSIQLFRPDENALRMQMGAKRLCMPSPSVEQFVEATKQVALANKRWVPPHGKGSLYLRPLLVGSGPVLGIGPAPECTFLIFSSPIGNFYRGKESLKLFVEDNLHRAHPSGTGGIKSIANYSGVYEAVSQAKAKGYSDVLFLDAATGKYVEEVSSCNIFIVKDNLVSTPSTHGTILPGITRKSILHLAEDIGFQVAERDIPIEDLMNADEVFCTGTAMVVTPVRSVTYQDKSAEYTTGEDSVARKLHLLLTGIQTGIVEDKMDYMYVMNCSKEENSFSKGDLVRFGNMEMSPSSGILNYGQGLLE…	631
4	Lc003912.m1	MPDPSAPWLHLLSAFLAMEPADSLISLAKVCDGGSITEEVQRFIWNHCINETVGKGHAPYLKSFLKKLINEVESSRGDVLDELYEQYAEFMTSMKDDQLVKGKARVCKSITFLFPNGCFDLPSCPKSRKLMVQLQCSVNMLEGDTGCSIWPSSLFLSECILSFPDIFSNKSCFEVGSGVGLVGICLAHVKGSKVILTDVEHHQTNAPETLIEDPNVVKCIYLPWESASESEIKPFMPEIILGADVIYNPECLPHLVRVLAILLNQRKSFSQSHKGISKGVLDGTKEEFLTHVHDSDKSDSNGNCINALKEAPNAVSREPPVAYIASVIRNIDTFNYFLELTEQASLNITDATETLRPFNLLPYMQSYDRSSIRLFTVSSNTSLLYSFAQRDDMEVIDEP…	915
5	Lc005462.m1	MFTPQRRPVPNPRSGAFGSKGKAVAVISESPLPAPPVNSLMESRSPARESEDDWRRFREAGLLDEATLEQRDRQALLDKVSKLERELHDYQYNMGLLLIEKKEWSSNFDKLRQELAEVHEILKREQSAHLISLSEVERREENLRKALSMEKQCVADLEKALRDMQEEYAQMKVSSEQRLTEANALVVGFEEKSAEVEEKMLAAEAKLAEVNRKSSELEMKLQELETHESVLQRERLSLITEREAHQATVYKQREDLGEWERELQKREETLCELRRSLSQREEKANEVVSILKKKERDFEEVEKKIELSSSKLKEREGDINNRLADLVVKEQEVDSLRILLETKEKKLLNLEEKLSARERGEIQKLLDDQRAILDIKKQEFELELEKKRKSLDEEIINKV…	1200
6	Lc007122.m1	NSLGQKVKPESKGGSGSTHLLTQRLSPSEKNTNSLKQDKNREMESSSTALAAGFQPSYLICPSRNASFLFLPSQTRHHFLSSSSLKLQKQISLTSFYVDQFSATSRLHAVLSDTFSNEVAELADIDWDNLGFGFLSTDYMYVMKCARDGNFSKGELQRFAEPSAGVLNYGQGLFEGLKAYRKEDGNIHLFRPDENAQRMRMGAERMCMPSPSIEQFVEAVKATVLANKRWIPPPGKGSLYIRPLLMGSGAVLGLAPAPEYTFLIYVAPVGNYFKEGITPINLIVEHELHRATPGGTGGVKTIGNYAAVLRAQSVAKAKGYTDVLYLDCVHKRYLEEVSSCNVFIVKDKVISTPAIKGTILPGITRKSIIDVARSEGFQVEERLVTVEELLDADEVFCTG…	454
7	Lc007123.m1	MASPSSGRLSITPNSRVLQSPLGDDAIWRRLKDAGFDEDSIKRRDKAALVAYIAKLEAEIFDHQHHMGLLILERKELASKYEQIQASAEAAEIAHKRDQAAHLSAIAEARKREESLKKSLGVEKECIKSIEKSLHELRAEAAETKVAAESKFVEARSMVENAQAKFAEAEAKLRAAESLQAEASRYHRAAERKLQEVEAREDDLTRRIISFKSDCDEKEKEIVLERQSLSERKKILQQEHERLLDAQTSLNQREDYIFSRSQELSRLEKDLEASRASFEEKLRALHEEKSNLELTVVSLSKREEAVIGREALLNKREQELLLSQEKLASKESNEIQKVIASHESTLRLKKSDFEAELEMKRKVVEDEIESKRRAWELKELDFSQREDALREREHDLEVQ…	1088
8	Lc010767.m1	SPSCYHFKLSADAAVDKAKVGRFGLGSVLRNDQGVSLALRKGFTPFWIESDGNVVKIYFDKYDRETSELAGRSWDNFGFDPVPTDYMYIMRCSEEGNFSDGSLQPFQNIQMIPSACILNYGQVSVMTTESSSLILTHGMICRIKGKFVGMHKKRVSECSLPLWFYNCFSIQAIIEDLKAQKKPDDSILLFRPEENGLRLRTGADRLCMPAPTVEQFVEAVKVTVLANRRWIPPPDKGVLHIRPLLMGSGAVLSVTPAPEFTFLIYVTLVENYFEKQLKPINLVVENEIHRATLGGVGNVNAISNYAAILKALSAAKANGFSDVLYLDSVHNKYLEEVSTANIFIVKVGVLFLDFGLIMNY*	360
9	Lc010768.m1	MLLNYDKTISTPVLRGTILPGITRKSIIDIARSQGFRVEERLVSVEELFDADEVFCTGDAVCLLPVSSITYLDKRVSYKDRGVGAVSQQLYSALTSIQMGHTEDKMGWTVVLK*	113
10	Lc010769.m1	MIQRSCFRDLVRSFRVGSAVSKLGAYYSYTSQAASSLQQACEPSGYSHDECAAMDWDNLGFGLSPTDYMYSMKCYDDKIFEQGQLSRYGKIELSPSAGVLNYGQGLIEGLRARRKDDGKLVLFRPDQNAIRMKIGAKRMCMPYPSTDQFIDAVKQTALSNKRWVPPPGKGSLYIRPLLIGSGPVLGLAPAREHTFLVFASPVGNYFKEGLAPLNLYVEEEFHRATPGGAGGVKTISNYAPVVKALSRAKSKGFSDVLFLDSVNKKYVEEVSACNIFIVKGNVISTPATNGTILPGVTRKSIIEIALDYGYRVEERSIPVDELLDAEEIFCTGTAVVVAPVGSVTYRGRRIEFKTHSRSVSSELYSTLVGIQTGRIEDDKGWNLEIH*	386
11	Lc010771.m1	MIHRSACLRKIFHSFRASSASSQLGSYSYYTSQVTSSVQQVHKPSICSDDEYADVDWDNLGFGIMPADYMYTMKCAKDEKFEQGQLSRYQNLELSPSAGVLNYGQGLYEGTKAHKTKDGRILLFRPDQHGVRLKMGAERLCMPSPSVDQFVNAVKEIALANKRWVPPPGKGSLYIRPLLMGSGPVLGLAPAPEYTFLIFASPVGHYFKKGTVPLNLYIEEEFVRATPGGAGGVKTIGNYAPVLKAITRAKSSGFSDVLYLDSVNRKYLEEVSSCNIFIVKGKVVSTPATNGTILQGVTRRSIIDIARDHGYQVEERVIPVDELIDADEVFCTGTAVVVAPVGSITYQNRRIEFKTGPRSVSRELYTTLVGIQTGLTEDKKGWTIEI*	386
12	Lc013062.m1	MDSKAVESVDGSDYKAHVFSSSAELLEKLNEKWRSVKKKPYPAMYSSVYGGIILDPAMMVIPIDDHMVHRGHGVFDTAIILDGYLYELDVHLDRFLRSAAQAKISSPFPKSTLQSILVQMTAASQCKKGTLRYWLSAGPGDFLLSPAGCPTPAFYAVVIDNDFSQCKEGVKVITSTIPMKPAQFATMKNVNYLPNVHAQMEAEEQGASASIWLDDEGYVAEGPNVNVGFITQDKELILPIFDKILSGCTAKRLLQLAPKLVEQGRLKSVKIANITVEEAKSSAEMMFVGSTLPILPIILWDGLPIGDGKVGELTVALSDLLWNDMVAGPETKRFRVPYEE*	340
13	Lc017136.m1	MASLPKPISQTHRLPPKLSDHAKTSSVVSQNLLFSGPGLFQSRKMTIVRSSGQAEPFVDATTLTTDDVPLLSSLEAIDRMRTNRANQNSKQRYLAMYSSIFGGITTDPAAMVIPMDDHMVHRGHGVFDTAAIMDGHLYELDQHLDRIIKSASMAKIKPPFDRQSLRRILIQTVSASKCRKGSLRYWLSAGVGDFQLSPSGCHQSTFYAIVIQDDTPFVSKGVKAITSSIPIKPPQFATMKSVNYLPNVLSKMEAEDNDAFVAIWLDEDGFIAEGPNMNVAFVTKEKELLMPQFDKILSGCTAKRILILAEALVREGKLRSIRQGNVTVEEGKTAEEMMLLGSGVLVRPVVQWDELIIGDGNEGPIAQALLNLILEDMKSGPPTVRIPVPY*	390
14	Lc019289.m1	MFTPQRKVWSGWSLTPGSEKNGSGSNAQSPNPGTVEGTTGVKGKSVAFVEPQNGVGSVEDKVSKLESELLDYQYNMGLLLIEKKEWSFQYEELKQALAEAKEALKREEAAHLMAITEVEKREESLRKALGVEKQCVLDLEKALREMRSENAEIKFTVDSRLAEANGLVTSIEEKSLEVEVKLRAADAKLAEVSRKTAEIERKSQEVESRESALRMERLSFIAERESHETSLSKQREDLRDWERKLQEGEERLAKGQRIVNQREERANEKDKIYKQKERDLEEAQKNIDASNLNLNKKEDDINSRLTNLSIKEKEYDAVGKNLEKKEEELLALEEKLNAREKIEIEKQLAEHKAILDAKSREFDLEIDQKRKSVDDELKSRVIEMEKKEAEINHKEEKIA…	1169
15	Lc028135.m1	METTSLKVLARFLNVASVQIVLFDTKQNFEALEARVLNLESNLGQVSVFDLVVQGGDAVREGLRVYNGKIIKLKEHLDRFASRIV*	85
16	Lc028162.m1	METTSLKVLARFLNVASVQIVLFDTKQNFEALEARVLNLESNLGQVSVFDLVVQGGDAVREGLRVYNGKIIKLKEHLDRL*	80

## Sheet: Table S4
Table S4 Correlation analysis of FAAs content and BCAAs synthesis-related genes expression in SX
		IPMS1	IPMS2	IPMD1	IPMD2	BCAT1	BCAT6	BCAT9	BCAT11	BCAT13	BCAT14	BCAT15	BCAT16	PSer	Tau	PEA	Urea	Asp	Thr	Ser	Glu	Sar	aAAA	Gly	Ala	Cys	Val	Met	Cysthi	Ile	Leu	Tyr	Phe	bAiBA	bAla	gABA	EOHNH2	NH3	Hylys	Orn	Lys	MEHIS1	His	Mehis3	Ans	Arg	Car	Hypro	Pro
IPMS1	Pearson's correlation coefficients	1	0.375426	-0.731483	0.669274	-0.0183186	.a	0.376977	0.227761	0.671018	0.171116	-0.570403	0.251517	0.169253	0.453517	0.00224603	-0.408281	-0.0908395	-0.529065	-0.130212	0.570302	-0.0150922	0.967**	0.347544	0.338751	-0.485582	0.569833	-0.090514	-0.0388772	-0.0660958	0.446014	0.263224	-0.24466	-0.0349576	-0.264549	-0.806904	-0.129137	-0.324082	-0.208136	-0.117277	-0.315654	-0.171977	-0.143049	-0.264242	0.653089	0.235794	0.0695604	-0.0882391	-0.182757
IPMS2	Pearson's correlation coefficients	0.375426	1	-0.286162	0.115042	0.863545	.a	-0.424186	0.945*	-0.349418	0.938*	0.319146	-0.69178	-0.779664	0.858154	-0.551675	-0.0673387	0.335847	-0.528721	-0.892*	-0.484544	0.866216	0.267267	-0.481084	-0.739277	-0.966**	-0.132982	-0.517721	0.178615	-0.48707	-0.487986	-0.624703	-0.462623	-0.661947	0.485207	-0.484444	-0.196679	0.523849	-0.342558	0.417922	-0.922*	-0.388886	-0.271404	-0.387589	0.595388	-0.719245	-0.572635	0.0328469	-0.575976
IPMD1	Pearson's correlation coefficients	-0.731483	-0.286162	1	-0.984**	0.227055	.a	0.0855496	-0.0500183	-0.727056	0.0575851	0.794801	-0.491139	-0.367242	-0.00870242	-0.21483	0.916*	0.247334	0.562018	0.0217925	-0.581315	0.212969	-0.557699	-0.675286	-0.308463	0.510986	-0.86812	0.221451	0.349349	0.179934	-0.685446	-0.136257	0.402594	-0.0639092	0.50331	0.434656	0.150297	0.339489	0.270755	0.420597	0.441226	0.205245	0.213477	0.344996	-0.31679	-0.144606	0.326425	0.124701	0.407384
IPMD2	Pearson's correlation coefficients	0.669274	0.115042	-0.984**	1	-0.388093	.a	-0.0216858	-0.113636	0.805815	-0.231978	-0.882*	0.632232	0.517036	-0.157948	0.302701	-0.948*	-0.343811	-0.505548	0.125932	0.683808	-0.372563	0.506328	0.781325	0.441035	-0.353955	0.932*	-0.16708	-0.427453	-0.129941	0.792335	0.224418	-0.362879	0.163484	-0.625558	-0.357689	-0.149485	-0.419397	-0.247514	-0.536578	-0.304442	-0.171081	-0.202562	-0.315361	0.222928	0.28053	-0.236765	-0.164177	-0.305375
BCAT1	Pearson's correlation coefficients	-0.0183186	0.863545	0.227055	-0.388093	1	.a	-0.365844	0.950*	-0.738214	0.976**	0.722759	-0.955*	-0.987**	0.856882	-0.73442	0.391865	0.386541	-0.309065	-0.928*	-0.783687	0.999**	-0.0356387	-0.854176	-0.920*	-0.709349	-0.55575	-0.491751	0.274758	-0.484041	-0.859726	-0.767102	-0.340875	-0.768633	0.699487	-0.292362	-0.211406	0.770814	-0.293009	0.571331	-0.73445	-0.373145	-0.253874	-0.297245	0.479258	-0.775045	-0.37985	0.00704842	-0.315406
BCAT6	Pearson's correlation coefficients	.a	.a	.a	.a	.a	.a	.a	.a	.a	.a	.a	.a	.a	.a	.a	.a	.a	.a	.a	.a	.a	.a	.a	.a	.a	.a	.a	.a	.a	.a	.a	.a	.a	.a	.a	.a	.a	.a	.a	.a	.a	.a	.a	.a	.a	.a	.a	.a
BCAT9	Pearson's correlation coefficients	0.376977	-0.424186	0.0855496	-0.0216858	-0.365844	.a	1	-0.27447	0.472251	-0.367588	-0.34712	0.371962	0.395596	0.00665067	-0.144834	0.24665	-0.541259	-0.19095	0.267882	0.638028	-0.35724	0.577232	0.105891	0.639042	0.471624	0.234118	0.0165336	-0.292915	-0.0177194	0.274098	0.34948	-0.0643107	0.014561	-0.503951	-0.540538	-0.363656	-0.174835	-0.244727	-0.413576	0.444185	-0.219197	-0.271113	-0.209502	0.425097	0.833348	0.950*	-0.490332	0.801564
BCAT11	Pearson's correlation coefficients	0.227761	0.945*	-0.0500183	-0.113636	0.950*	.a	-0.27447	1	-0.511235	0.964**	0.472654	-0.815884	-0.890*	0.901*	-0.783253	0.156676	0.198511	-0.572537	-0.983**	-0.569167	0.957*	0.183536	-0.7012	-0.811303	-0.840408	-0.274042	-0.653463	0.0753585	-0.638613	-0.678027	-0.781246	-0.557105	-0.845877	0.481591	-0.526406	-0.389037	0.745934	-0.493592	0.367251	-0.879*	-0.554856	-0.441167	-0.513505	0.686021	-0.649776	-0.357366	-0.166833	-0.309139
BCAT13	Pearson's correlation coefficients	0.671018	-0.349418	-0.727056	0.805815	-0.738214	.a	0.472251	-0.511235	1	-0.599411	-0.961**	0.886*	0.836464	-0.350334	0.489673	-0.65996	-0.434856	-0.228036	0.540081	0.967**	-0.730182	0.639651	0.883*	0.871654	0.147686	0.870741	0.183462	-0.348299	0.1966	0.950*	0.647471	-0.0358595	0.468496	-0.764769	-0.341368	-0.030538	-0.71546	-0.0332218	-0.595138	0.240469	0.0540471	-0.0180635	-0.0707106	0.118106	0.723213	0.28227	-0.157076	0.106436
BCAT14	Pearson's correlation coefficients	0.171116	0.938*	0.0575851	-0.231978	0.976**	.a	-0.367588	0.964**	-0.599411	1	0.607521	-0.890*	-0.935*	0.916*	-0.646888	0.276813	0.447141	-0.347866	-0.912*	-0.687847	0.973**	0.12938	-0.740256	-0.853747	-0.820372	-0.449153	-0.437388	0.333659	-0.420888	-0.743565	-0.66609	-0.319544	-0.700363	0.687857	-0.383917	-0.140802	0.64174	-0.247531	0.599464	-0.785124	-0.319031	-0.192365	-0.268085	0.531406	-0.778561	-0.447961	0.0872469	-0.442796
BCAT15	Pearson's correlation coefficients	-0.570403	0.319146	0.794801	-0.882*	0.722759	.a	-0.34712	0.472654	-0.961**	0.607521	1	-0.895*	-0.820792	0.431193	-0.410444	0.803135	0.57331	0.353507	-0.460159	-0.935*	0.706253	-0.500683	-0.899*	-0.789533	-0.0989064	-0.965**	0.0043495	0.545299	-0.0116542	-0.950*	-0.471571	0.220795	-0.353419	0.865681	0.297091	0.180821	0.57943	0.19557	0.746618	-0.113272	0.103807	0.184489	0.234602	-0.11463	-0.689886	-0.190237	0.298634	-0.10339
BCAT16	Pearson's correlation coefficients	0.251517	-0.69178	-0.491139	0.632232	-0.955*	.a	0.371962	-0.815884	0.886*	-0.890*	-0.895*	1	0.988**	-0.742442	0.655147	-0.604426	-0.490723	0.0505481	0.796018	0.902*	-0.947*	0.229678	0.940*	0.928*	0.496087	0.773275	0.31616	-0.409957	0.318549	0.963**	0.695092	0.126205	0.650339	-0.820091	0.0698868	0.0638292	-0.746644	0.108691	-0.687195	0.518549	0.199877	0.0884112	0.0941253	-0.267903	0.788047	0.314416	-0.126851	0.237777
PSer	Pearson's correlation coefficients	0.169253	-0.779664	-0.367242	0.517036	-0.987**	.a	0.395596	-0.890*	0.836464	-0.935*	-0.820792	0.988**	1	-0.785486	0.710416	-0.490765	-0.424942	0.187336	0.875965	0.864399	-0.984**	0.171411	0.908*	0.948*	0.603734	0.668016	0.430147	-0.319164	0.42758	0.927*	0.765031	0.255066	0.72924	-0.756894	0.160477	0.156198	-0.788782	0.219891	-0.615747	0.641578	0.306279	0.191824	0.213766	-0.362815	0.796117	0.363108	-0.0501515	0.275146
Tau	Pearson's correlation coefficients	0.453517	0.858154	-0.00870242	-0.157948	0.856882	.a	0.00665067	0.901*	-0.350334	0.916*	0.431193	-0.742442	-0.785486	1	-0.65573	0.323767	0.320853	-0.43842	-0.823728	-0.409132	0.854003	0.474158	-0.655758	-0.592584	-0.739397	-0.322505	-0.385198	0.302565	-0.375536	-0.593214	-0.470042	-0.314924	-0.659412	0.531941	-0.663298	-0.213874	0.497044	-0.294824	0.50674	-0.663058	-0.354432	-0.236558	-0.313376	0.74199	-0.49466	-0.142829	-0.0197633	-0.243151
PEA	Pearson's correlation coefficients	0.00224603	-0.551675	-0.21483	0.302701	-0.73442	.a	-0.144834	-0.783253	0.489673	-0.646888	-0.410444	0.655147	0.710416	-0.65573	1	-0.328183	0.313412	0.665411	0.857043	0.382839	-0.757067	-0.0641518	0.757763	0.599016	0.389914	0.222992	0.842585	0.349831	0.858133	0.669306	0.857331	0.738835	0.977**	-0.1148	0.562315	0.786226	-0.924*	0.791224	0.0538585	0.606858	0.844347	0.786596	0.766299	-0.750364	0.196592	-0.181924	0.655476	-0.327413
Urea	Pearson's correlation coefficients	-0.408281	-0.0673387	0.916*	-0.948*	0.391865	.a	0.24665	0.156676	-0.65996	0.276813	0.803135	-0.604426	-0.490765	0.323767	-0.328183	1	0.347286	0.431627	-0.13303	-0.539822	0.374011	-0.209022	-0.768176	-0.320999	0.311451	-0.883*	0.210823	0.491168	0.172627	-0.734715	-0.101221	0.378228	-0.160722	0.605998	0.115886	0.138424	0.326508	0.238779	0.568763	0.321664	0.164769	0.205688	0.302072	-0.0291069	-0.167114	0.387553	0.153152	0.357987
Asp	Pearson's correlation coefficients	-0.0908395	0.335847	0.247334	-0.343811	0.386541	.a	-0.541259	0.198511	-0.434856	0.447141	0.57331	-0.490723	-0.424942	0.320853	0.313412	0.347286	1	0.608377	-0.0597072	-0.600011	0.349879	-0.137845	-0.277151	-0.424942	-0.287717	-0.64162	0.573036	0.960**	0.592315	-0.38453	0.173097	0.666529	0.292728	0.892*	0.373193	0.818767	-0.187235	0.75226	0.954*	-0.0172839	0.702012	0.787715	0.731023	-0.373099	-0.736203	-0.580895	0.922*	-0.719222
Thr	Pearson's correlation coefficients	-0.529065	-0.528721	0.562018	-0.505548	-0.309065	.a	-0.19095	-0.572537	-0.228036	-0.347866	0.353507	0.0505481	0.187336	-0.43842	0.665411	0.431627	0.608377	1	0.634155	-0.245827	-0.342666	-0.477365	0.0520708	0.133772	0.567603	-0.551479	0.885*	0.687388	0.873739	-0.0477275	0.565772	0.952*	0.740638	0.440904	0.807822	0.855605	-0.486832	0.924*	0.518378	0.732978	0.909*	0.889*	0.951*	-0.863406	-0.120788	-0.0597286	0.764548	-0.132505
Ser	Pearson's correlation coefficients	-0.130212	-0.892*	0.0217925	0.125932	-0.928*	.a	0.267882	-0.983**	0.540081	-0.912*	-0.460159	0.796018	0.875965	-0.823728	0.857043	-0.13303	-0.0597072	0.634155	1	0.566814	-0.941*	-0.0881761	0.71474	0.823012	0.783688	0.238683	0.765949	0.0757873	0.755213	0.689126	0.877861	0.663613	0.921*	-0.387398	0.501545	0.517165	-0.843218	0.609749	-0.239334	0.888*	0.668873	0.567739	0.622064	-0.686961	0.598653	0.31193	0.30554	0.205195
Glu	Pearson's correlation coefficients	0.570302	-0.484544	-0.581315	0.683808	-0.783687	.a	0.638028	-0.569167	0.967**	-0.687847	-0.935*	0.902*	0.864399	-0.409132	0.382839	-0.539822	-0.600011	-0.245827	0.566814	1	-0.771078	0.590144	0.811392	0.923*	0.318598	0.837943	0.118753	-0.474687	0.118864	0.905*	0.606154	-0.08781	0.401641	-0.859592	-0.357126	-0.172573	-0.62476	-0.134642	-0.712613	0.346962	-0.0491909	-0.137978	-0.152578	0.150392	0.872777	0.497744	-0.32899	0.355226
Sar	Pearson's correlation coefficients	-0.0150922	0.866216	0.212969	-0.372563	0.999**	.a	-0.35724	0.957*	-0.730182	0.973**	0.706253	-0.947*	-0.984**	0.854003	-0.757067	0.374011	0.349879	-0.342666	-0.941*	-0.771078	1	-0.03352	-0.851357	-0.919*	-0.713674	-0.532013	-0.527033	0.235105	-0.519539	-0.853773	-0.78954	-0.378345	-0.793302	0.670789	-0.310103	-0.249635	0.791046	-0.33118	0.53723	-0.75124	-0.410075	-0.292589	-0.335223	0.500416	-0.760154	-0.370147	-0.0313876	-0.296978
aAAA	Pearson's correlation coefficients	0.967**	0.267267	-0.557699	0.506328	-0.0356387	.a	0.577232	0.183536	0.639651	0.12938	-0.500683	0.229678	0.171411	0.474158	-0.0641518	-0.209022	-0.137845	-0.477365	-0.0881761	0.590144	-0.03352	1	0.25019	0.400561	-0.331078	0.467349	-0.0501169	-0.0225695	-0.038304	0.379274	0.306249	-0.189744	-0.0474234	-0.263504	-0.850417	-0.167453	-0.301594	-0.207043	-0.110602	-0.171677	-0.177656	-0.154422	-0.245509	0.693283	0.357256	0.293877	-0.150595	0.0212226
Gly	Pearson's correlation coefficients	0.347544	-0.481084	-0.675286	0.781325	-0.854176	.a	0.105891	-0.7012	0.883*	-0.740256	-0.899*	0.940*	0.908*	-0.655758	0.757763	-0.768176	-0.277151	0.0520708	0.71474	0.811392	-0.851357	0.25019	1	0.803322	0.242001	0.801639	0.353878	-0.263972	0.374047	0.983**	0.685995	0.156038	0.692446	-0.679304	0.105005	0.223137	-0.809515	0.209962	-0.532656	0.33273	0.30069	0.213887	0.169871	-0.307975	0.547886	-0.00668669	0.0812902	-0.104775
Ala	Pearson's correlation coefficients	0.338751	-0.739277	-0.308463	0.441035	-0.920*	.a	0.639042	-0.811303	0.871654	-0.853747	-0.789533	0.928*	0.948*	-0.592584	0.599016	-0.320999	-0.424942	0.133772	0.823012	0.923*	-0.919*	0.400561	0.803322	1	0.602945	0.61119	0.441522	-0.250644	0.431985	0.87031	0.816772	0.264517	0.664172	-0.723517	-0.0610896	0.106184	-0.783753	0.186635	-0.552393	0.674332	0.265452	0.163228	0.186385	-0.163275	0.888*	0.565185	-0.0969713	0.401809
Cys	Pearson's correlation coefficients	-0.485582	-0.966**	0.510986	-0.353955	-0.709349	.a	0.471624	-0.840408	0.147686	-0.820372	-0.0989064	0.496087	0.603734	-0.739397	0.389914	0.311451	-0.287717	0.567603	0.783688	0.318598	-0.713674	-0.331078	0.242001	0.602945	1	-0.0848396	0.482532	-0.10768	0.442279	0.260553	0.513066	0.475955	0.536287	-0.339366	0.477576	0.156099	-0.359671	0.322921	-0.299964	0.933*	0.347922	0.244146	0.384324	-0.548236	0.653668	0.660021	-0.0577742	0.678188
Val	Pearson's correlation coefficients	0.569833	-0.132982	-0.86812	0.932*	-0.55575	.a	0.234118	-0.274042	0.870741	-0.449153	-0.965**	0.773275	0.668016	-0.322505	0.222992	-0.883*	-0.64162	-0.551479	0.238683	0.837943	-0.532013	0.467349	0.801639	0.61119	-0.0848396	1	-0.245141	-0.67082	-0.22433	0.850776	0.229663	-0.448161	0.131332	-0.864861	-0.381721	-0.355749	-0.37079	-0.397416	-0.794945	-0.126249	-0.311732	-0.37879	-0.442034	0.248973	0.571119	0.0772956	-0.430161	0.0514122
Met	Pearson's correlation coefficients	-0.090514	-0.517721	0.221451	-0.16708	-0.491751	.a	0.0165336	-0.653463	0.183462	-0.437388	0.0043495	0.31616	0.430147	-0.385198	0.842585	0.210823	0.573036	0.885*	0.765949	0.118753	-0.527033	-0.0501169	0.353878	0.441522	0.482532	-0.245141	1	0.698484	0.999**	0.291334	0.859739	0.975**	0.910*	0.256609	0.540055	0.912*	-0.806089	0.959**	0.431977	0.751858	0.972**	0.947*	0.960**	-0.703004	0.0871506	0.0118776	0.801414	-0.199808
Cysthi	Pearson's correlation coefficients	-0.0388772	0.178615	0.349349	-0.427453	0.274758	.a	-0.292915	0.0753585	-0.348299	0.333659	0.545299	-0.409957	-0.319164	0.302565	0.349831	0.491168	0.960**	0.687388	0.0757873	-0.474687	0.235105	-0.0225695	-0.263972	-0.250644	-0.10768	-0.67082	0.698484	1	0.707286	-0.337102	0.340205	0.781375	0.383874	0.842478	0.313509	0.842517	-0.293838	0.814819	0.942*	0.186498	0.767065	0.8409	0.805884	-0.352172	-0.545693	-0.335999	0.906*	-0.533555
Ile	Pearson's correlation coefficients	-0.0660958	-0.48707	0.179934	-0.129941	-0.484041	.a	-0.0177194	-0.638613	0.1966	-0.420888	-0.0116542	0.318549	0.42758	-0.375536	0.858133	0.172627	0.592315	0.873739	0.755213	0.118864	-0.519539	-0.038304	0.374047	0.431985	0.442279	-0.22433	0.999**	0.707286	1	0.306767	0.859685	0.970**	0.915*	0.262719	0.536323	0.927*	-0.818798	0.964**	0.440836	0.720303	0.978**	0.956*	0.961**	-0.701743	0.061209	-0.0331865	0.822376	-0.248148
Leu	Pearson's correlation coefficients	0.446014	-0.487986	-0.685446	0.792335	-0.859726	.a	0.274098	-0.678027	0.950*	-0.743565	-0.950*	0.963**	0.927*	-0.593214	0.669306	-0.734715	-0.38453	-0.0477275	0.689126	0.905*	-0.853773	0.379274	0.983**	0.87031	0.260553	0.850776	0.291334	-0.337102	0.306767	1	0.687757	0.0813664	0.625712	-0.76041	-0.0465766	0.108522	-0.785755	0.108158	-0.606278	0.338761	0.200966	0.111502	0.0721032	-0.166856	0.665892	0.143162	-0.0409649	0.0239754
Tyr	Pearson's correlation coefficients	0.263224	-0.624703	-0.136257	0.224418	-0.767102	.a	0.34948	-0.781246	0.647471	-0.66609	-0.471571	0.695092	0.765031	-0.470042	0.857331	-0.101221	0.173097	0.565772	0.877861	0.606154	-0.78954	0.306249	0.685995	0.816772	0.513066	0.229663	0.859739	0.340205	0.859685	0.687757	1	0.732888	0.921*	-0.21419	0.209832	0.645146	-0.966**	0.69729	0.00718415	0.755557	0.74989	0.690239	0.687157	-0.449524	0.502558	0.259452	0.484157	0.00262075
Phe	Pearson's correlation coefficients	-0.24466	-0.462623	0.402594	-0.362879	-0.340875	.a	-0.0643107	-0.557105	-0.0358595	-0.319544	0.220795	0.126205	0.255066	-0.314924	0.738835	0.378228	0.666529	0.952*	0.663613	-0.08781	-0.378345	-0.189744	0.156038	0.264517	0.475955	-0.448161	0.975**	0.781375	0.970**	0.0813664	0.732888	1	0.817277	0.423894	0.618479	0.924*	-0.656588	0.976**	0.56441	0.725755	0.970**	0.960**	0.988**	-0.73473	-0.0542831	-0.0238104	0.836153	-0.200591
bAiBA	Pearson's correlation coefficients	-0.0349576	-0.661947	-0.0639092	0.163484	-0.768633	.a	0.014561	-0.845877	0.468496	-0.700363	-0.353419	0.650339	0.72924	-0.659412	0.977**	-0.160722	0.292728	0.740638	0.921*	0.401641	-0.793302	-0.0474234	0.692446	0.664172	0.536287	0.131332	0.910*	0.383874	0.915*	0.625712	0.921*	0.817277	1	-0.107161	0.552705	0.786488	-0.932*	0.825549	0.0709551	0.75203	0.87376	0.809847	0.815271	-0.748209	0.298406	-0.000811127	0.631594	-0.167479
bAla	Pearson's correlation coefficients	-0.264549	0.485207	0.50331	-0.625558	0.699487	.a	-0.503951	0.481591	-0.764769	0.687857	0.865681	-0.820091	-0.756894	0.531941	-0.1148	0.605998	0.892*	0.440904	-0.387398	-0.859592	0.670789	-0.263504	-0.679304	-0.723517	-0.339366	-0.864861	0.256609	0.842478	0.262719	-0.76041	-0.21419	0.423894	-0.107161	1	0.266476	0.517761	0.253296	0.470351	0.970**	-0.184653	0.38941	0.494774	0.472554	-0.163549	-0.841351	-0.47287	0.665478	-0.516857
gABA	Pearson's correlation coefficients	-0.806904	-0.484444	0.434656	-0.357689	-0.292362	.a	-0.540538	-0.526406	-0.341368	-0.383917	0.297091	0.0698868	0.160477	-0.663298	0.562315	0.115886	0.373193	0.807822	0.501545	-0.357126	-0.310103	-0.850417	0.105005	-0.0610896	0.477576	-0.381721	0.540055	0.313509	0.536323	-0.0465766	0.209832	0.618479	0.552705	0.266476	1	0.611553	-0.22644	0.651098	0.234967	0.484662	0.645091	0.606253	0.673284	-0.966**	-0.242898	-0.325457	0.537973	-0.199293
EOHNH2	Pearson's correlation coefficients	-0.129137	-0.196679	0.150297	-0.149485	-0.211406	.a	-0.363656	-0.389037	-0.030538	-0.140802	0.180821	0.0638292	0.156198	-0.213874	0.786226	0.138424	0.818767	0.855605	0.517165	-0.172573	-0.249635	-0.167453	0.223137	0.106184	0.156099	-0.355749	0.912*	0.842517	0.927*	0.108522	0.645146	0.924*	0.786488	0.517761	0.611553	1	-0.660598	0.983**	0.656121	0.449012	0.979**	0.994**	0.966**	-0.720257	-0.307821	-0.383178	0.972**	-0.557093
NH3	Pearson's correlation coefficients	-0.324082	0.523849	0.339489	-0.419397	0.770814	.a	-0.174835	0.745934	-0.71546	0.64174	0.57943	-0.746644	-0.788782	0.497044	-0.924*	0.326508	-0.187235	-0.486832	-0.843218	-0.62476	0.791046	-0.301594	-0.809515	-0.783753	-0.359671	-0.37079	-0.806089	-0.293838	-0.818798	-0.785755	-0.966**	-0.656588	-0.932*	0.253296	-0.22644	-0.660598	1	-0.673535	0.0342936	-0.609994	-0.736081	-0.679365	-0.644768	0.468564	-0.41357	-0.0539611	-0.519896	0.185543
Hylys	Pearson's correlation coefficients	-0.208136	-0.342558	0.270755	-0.247514	-0.293009	.a	-0.244727	-0.493592	-0.0332218	-0.247531	0.19557	0.108691	0.219891	-0.294824	0.791224	0.238779	0.75226	0.924*	0.609749	-0.134642	-0.33118	-0.207043	0.209962	0.186635	0.322921	-0.397416	0.959**	0.814819	0.964**	0.108158	0.69729	0.976**	0.825549	0.470351	0.651098	0.983**	-0.673535	1	0.609175	0.594878	0.996**	0.996**	0.996**	-0.763792	-0.191232	-0.229671	0.924*	-0.399355
Orn	Pearson's correlation coefficients	-0.117277	0.417922	0.420597	-0.536578	0.571331	.a	-0.413576	0.367251	-0.595138	0.599464	0.746618	-0.687195	-0.615747	0.50674	0.0538585	0.568763	0.954*	0.518378	-0.239334	-0.712613	0.53723	-0.110602	-0.532656	-0.552393	-0.299964	-0.794945	0.431977	0.942*	0.440836	-0.606278	0.00718415	0.56441	0.0709551	0.970**	0.234967	0.656121	0.0342936	0.609175	1	-0.0719133	0.539281	0.639972	0.603605	-0.192462	-0.749267	-0.431636	0.781588	-0.55607
Lys	Pearson's correlation coefficients	-0.315654	-0.922*	0.441226	-0.304442	-0.73445	.a	0.444185	-0.879*	0.240469	-0.785124	-0.113272	0.518549	0.641578	-0.663058	0.606858	0.321664	-0.0172839	0.732978	0.888*	0.346962	-0.75124	-0.171677	0.33273	0.674332	0.933*	-0.126249	0.751858	0.186498	0.720303	0.338761	0.755557	0.725755	0.75203	-0.184653	0.484662	0.449012	-0.609994	0.594878	-0.0719133	1	0.620834	0.533995	0.640644	-0.616546	0.579527	0.561497	0.242522	0.465401
MEHIS1	Pearson's correlation coefficients	-0.171977	-0.388886	0.205245	-0.171081	-0.373145	.a	-0.219197	-0.554856	0.0540471	-0.319031	0.103807	0.199877	0.306279	-0.354432	0.844347	0.164769	0.702012	0.909*	0.668873	-0.0491909	-0.410075	-0.177656	0.30069	0.265452	0.347922	-0.311732	0.972**	0.767065	0.978**	0.200966	0.74989	0.970**	0.87376	0.38941	0.645091	0.979**	-0.736081	0.996**	0.539281	0.620834	1	0.991**	0.989**	-0.775146	-0.125264	-0.213877	0.905*	-0.389175
His	Pearson's correlation coefficients	-0.143049	-0.271404	0.213477	-0.202562	-0.253874	.a	-0.271113	-0.441167	-0.0180635	-0.192365	0.184489	0.0884112	0.191824	-0.236558	0.786596	0.205688	0.787715	0.889*	0.567739	-0.137978	-0.292589	-0.154422	0.213887	0.163228	0.244146	-0.37879	0.947*	0.8409	0.956*	0.111502	0.690239	0.960**	0.809847	0.494774	0.606253	0.994**	-0.679365	0.996**	0.639972	0.533995	0.991**	1	0.986**	-0.722869	-0.232402	-0.280119	0.949*	-0.4645
Mehis3	Pearson's correlation coefficients	-0.264242	-0.387589	0.344996	-0.315361	-0.297245	.a	-0.209502	-0.513505	-0.0707106	-0.268085	0.234602	0.0941253	0.213766	-0.313376	0.766299	0.302072	0.731023	0.951*	0.622064	-0.152578	-0.335223	-0.245509	0.169871	0.186385	0.384324	-0.442034	0.960**	0.805884	0.961**	0.0721032	0.687157	0.988**	0.815271	0.472554	0.673284	0.966**	-0.644768	0.996**	0.603605	0.640644	0.989**	0.986**	1	-0.778069	-0.166346	-0.172885	0.898*	-0.332063
Ans	Pearson's correlation coefficients	0.653089	0.595388	-0.31679	0.222928	0.479258	.a	0.425097	0.686021	0.118106	0.531406	-0.11463	-0.267903	-0.362815	0.74199	-0.750364	-0.0291069	-0.373099	-0.863406	-0.686961	0.150392	0.500416	0.693283	-0.307975	-0.163275	-0.548236	0.248973	-0.703004	-0.352172	-0.701743	-0.166856	-0.449524	-0.73473	-0.748209	-0.163549	-0.966**	-0.720257	0.468564	-0.763792	-0.192462	-0.616546	-0.775146	-0.722869	-0.778069	1	0.0924465	0.258106	-0.612239	0.205883
Arg	Pearson's correlation coefficients	0.235794	-0.719245	-0.144606	0.28053	-0.775045	.a	0.833348	-0.649776	0.723213	-0.778561	-0.689886	0.788047	0.796117	-0.49466	0.196592	-0.167114	-0.736203	-0.120788	0.598653	0.872777	-0.760154	0.357256	0.547886	0.888*	0.653668	0.571119	0.0871506	-0.545693	0.061209	0.665892	0.502558	-0.0542831	0.298406	-0.841351	-0.242898	-0.307821	-0.41357	-0.191232	-0.749267	0.579527	-0.125264	-0.232402	-0.166346	0.0924465	1	0.821855	-0.505331	0.751391
Car	Pearson's correlation coefficients	0.0695604	-0.572635	0.326425	-0.236765	-0.37985	.a	0.950*	-0.357366	0.28227	-0.447961	-0.190237	0.314416	0.363108	-0.142829	-0.181924	0.387553	-0.580895	-0.0597286	0.31193	0.497744	-0.370147	0.293877	-0.00668669	0.565185	0.660021	0.0772956	0.0118776	-0.335999	-0.0331865	0.143162	0.259452	-0.0238104	-0.000811127	-0.47287	-0.325457	-0.383178	-0.0539611	-0.229671	-0.431636	0.561497	-0.213877	-0.280119	-0.172885	0.258106	0.821855	1	-0.531383	0.935*
Hypro	Pearson's correlation coefficients	-0.0882391	0.0328469	0.124701	-0.164177	0.00704842	.a	-0.490332	-0.166833	-0.157076	0.0872469	0.298634	-0.126851	-0.0501515	-0.0197633	0.655476	0.153152	0.922*	0.764548	0.30554	-0.32899	-0.0313876	-0.150595	0.0812902	-0.0969713	-0.0577742	-0.430161	0.801414	0.906*	0.822376	-0.0409649	0.484157	0.836153	0.631594	0.665478	0.537973	0.972**	-0.519896	0.924*	0.781588	0.242522	0.905*	0.949*	0.898*	-0.612239	-0.505331	-0.531383	1	-0.696997
Pro	Pearson's correlation coefficients	-0.182757	-0.575976	0.407384	-0.305375	-0.315406	.a	0.801564	-0.309139	0.106436	-0.442796	-0.10339	0.237777	0.275146	-0.243151	-0.327413	0.357987	-0.719222	-0.132505	0.205195	0.355226	-0.296978	0.0212226	-0.104775	0.401809	0.678188	0.0514122	-0.199808	-0.533555	-0.248148	0.0239754	0.00262075	-0.200591	-0.167479	-0.516857	-0.199293	-0.557093	0.185543	-0.399355	-0.55607	0.465401	-0.389175	-0.4645	-0.332063	0.205883	0.751391	0.935*	-0.696997	1
Note: **Correlation is significant at the 0.01 level (2-tailed). *Correlation is significant at the 0.05 level (2-tailed). a Cannot evaluate because at least one variable is constant.

## Sheet: TableS5
Table S5 Correlation analysis of FAAs content and BCAAs synthesis-related genes expression in LDB
		IPMS1	IPMS2	IPMD1	IPMD2	BCAT1	BCAT6	BCAT9	BCAT11	BCAT13	BCAT14	BCAT15	BCAT16	PSer	Tau	PEA	Urea	Asp	Thr	Ser	Glu	Sar	aAAA	Gly	Ala	Cys	Val	Met	Cysthi	Ile	Leu	Tyr	Phe	bAiBA	bAla	gABA	EOHNH2	NH3	Hylys	Orn	Lys	MEHIS1	His	Mehis3	Ans	Arg	Car	Hypro	Pro
IPMS1	Pearson's correlation coefficients	1	0.528475	0.0372841	0.55301	0.0759907	-0.243433	0.170537	0.545527	-0.778373	-0.0841566	-0.649643	0.331736	-0.2104	0.0572881	0.758323	0.31552	0.807524	-0.160841	0.234092	0.217596	0.243291	0.589796	0.956*	0.146305	-0.308644	-0.622841	-0.920*	0.254755	-0.811174	0.380739	-0.822433	-0.904*	-0.610505	-0.853436	0.737087	-0.496525	-0.153341	-0.913*	-0.882*	-0.821195	0.512523	-0.884*	-0.881*	-0.946*	-0.426255	-0.949*	0.550826	0.340311
IPMS2	Pearson's correlation coefficients	0.528475	1	-0.377515	0.976**	0.603357	0.546994	0.725792	0.844976	-0.879*	0.290636	-0.817338	-0.124422	-0.833977	-0.426125	-0.111581	0.610646	0.468629	-0.626905	-0.505381	-0.566174	0.838988	-0.245412	0.275645	-0.571109	-0.688119	-0.632885	-0.337374	0.810054	-0.464157	-0.341789	-0.108932	-0.381752	-0.800858	-0.307728	0.339356	0.229679	0.0482412	-0.339979	-0.229932	-0.308785	0.154853	-0.221443	-0.237941	-0.736461	0.0102829	-0.538496	0.435921	-0.248567
IPMD1	Pearson's correlation coefficients	0.0372841	-0.377515	1	-0.250583	-0.675528	-0.778795	-0.760977	-0.733584	0.0917414	-0.457953	0.691005	0.654146	0.325453	0.431374	0.490738	-0.284342	0.521898	0.918*	0.876359	0.742578	-0.711161	0.18103	0.0937211	0.918*	0.912*	0.0839426	-0.398314	0.0565329	-0.205638	0.899*	-0.578585	-0.371802	0.164171	0.2958	0.604753	-0.764503	0.691727	-0.414992	-0.486308	-0.582326	-0.644464	-0.472857	-0.488724	-0.0456232	-0.188542	-0.216459	0.593808	0.213417
IPMD2	Pearson's correlation coefficients	0.55301	0.976**	-0.250583	1	0.635174	0.509622	0.717144	0.791561	-0.938*	0.386699	-0.739854	-0.157618	-0.895*	-0.233384	-0.0667123	0.727804	0.569125	-0.473187	-0.435447	-0.544037	0.820296	-0.299958	0.287448	-0.458823	-0.568204	-0.518816	-0.431462	0.887*	-0.603778	-0.23934	-0.204227	-0.492701	-0.899*	-0.24981	0.479686	0.0648394	0.0641826	-0.436495	-0.325822	-0.413284	0.039597	-0.319171	-0.334579	-0.759934	0.133392	-0.624512	0.469415	-0.362674
BCAT1	Pearson's correlation coefficients	0.0759907	0.603357	-0.675528	0.635174	1	0.897*	0.973**	0.765557	-0.518702	0.915*	-0.60733	-0.858592	-0.842968	0.0676759	-0.513069	0.882*	-0.10325	-0.572195	-0.85487	-0.919*	0.926*	-0.591945	-0.123951	-0.756636	-0.681412	0.170834	0.0895184	0.520048	-0.330392	-0.720838	0.336094	-0.0173779	-0.723142	-0.0359411	-0.084389	0.349867	-0.546086	0.0941955	0.205836	0.219426	0.168533	0.190829	0.201894	-0.166746	0.702128	-0.136532	-0.367249	-0.780997
BCAT6	Pearson's correlation coefficients	-0.243433	0.546994	-0.778795	0.509622	0.897*	1	0.907*	0.657914	-0.262597	0.75152	-0.503565	-0.827559	-0.74696	-0.267856	-0.801478	0.621277	-0.395746	-0.704145	-0.983**	-0.997**	0.877679	-0.732824	-0.439147	-0.926*	-0.713064	0.121794	0.459865	0.447135	0.0887244	-0.926*	0.677651	0.37225	-0.438723	0.192007	-0.423517	0.708114	-0.376374	0.462309	0.567073	0.540269	0.072613	0.559923	0.562349	0.0928419	0.624774	0.230626	-0.44353	-0.723029
BCAT9	Pearson's correlation coefficients	0.170537	0.725792	-0.760977	0.717144	0.973**	0.907*	1	0.877923	-0.583401	0.798804	-0.752933	-0.76059	-0.844036	-0.134352	-0.478743	0.814569	-0.068693	-0.728456	-0.888*	-0.920*	0.982**	-0.501929	-0.0375682	-0.843188	-0.818604	-0.042277	0.0620811	0.534716	-0.298995	-0.761584	0.323147	-0.0280181	-0.722887	-0.160272	-0.101523	0.448221	-0.514538	0.0682383	0.185702	0.197804	0.287817	0.174298	0.181658	-0.278158	0.529947	-0.17833	-0.277787	-0.64379
BCAT11	Pearson's correlation coefficients	0.545527	0.844976	-0.733584	0.791561	0.765557	0.657914	0.877923	1	-0.739991	0.476985	-0.975**	-0.410993	-0.695852	-0.31977	-0.102831	0.644467	0.186984	-0.832122	-0.684676	-0.66128	0.910*	-0.0793541	0.373372	-0.739164	-0.927*	-0.452186	-0.243613	0.455272	-0.426472	-0.557518	0.00806595	-0.287921	-0.728093	-0.565723	0.0806301	0.336125	-0.48057	-0.233035	-0.126507	-0.0834638	0.581922	-0.133796	-0.128795	-0.613388	0.0827832	-0.457666	-0.00609659	-0.225273
BCAT13	Pearson's correlation coefficients	-0.778373	-0.879*	0.0917414	-0.938*	-0.518702	-0.262597	-0.583401	-0.739991	1	-0.326249	0.722477	0.0295624	0.766633	0.0105331	-0.25368	-0.727811	-0.765358	0.301148	0.191011	0.30718	-0.674959	0.0417839	-0.562466	0.209139	0.448195	0.514636	0.706472	-0.781834	0.827528	-0.0262616	0.505893	0.757422	0.941*	0.45435	-0.703776	0.24258	0.0138086	0.708896	0.616763	0.661085	-0.144301	0.614466	0.623333	0.905*	-0.0346273	0.852716	-0.548482	0.223246
BCAT14	Pearson's correlation coefficients	-0.0841566	0.290636	-0.457953	0.386699	0.915*	0.75152	0.798804	0.476985	-0.326249	1	-0.285687	-0.926*	-0.705238	0.425731	-0.483734	0.879*	-0.163052	-0.233508	-0.681714	-0.786092	0.699086	-0.63661	-0.232677	-0.504833	-0.365817	0.529097	0.118585	0.386063	-0.346246	-0.556068	0.306643	-0.00175301	-0.618628	0.149712	-0.0546345	0.126133	-0.574494	0.121355	0.206211	0.233312	-0.0171098	0.185505	0.203603	0.0513102	0.901*	-0.0501119	-0.504526	-0.899*
BCAT15	Pearson's correlation coefficients	-0.649643	-0.817338	0.691005	-0.739854	-0.60733	-0.503565	-0.752933	-0.975**	0.722477	-0.285687	1	0.229317	0.553631	0.401779	-0.0568025	-0.492707	-0.249156	0.835831	0.555493	0.499303	-0.802853	-0.121959	-0.513498	0.6547	0.918*	0.599287	0.329192	-0.353613	0.413427	0.44721	0.103472	0.346939	0.642714	0.704562	-0.114725	-0.293032	0.443029	0.316816	0.224873	0.16701	-0.688892	0.229938	0.225878	0.690057	0.134264	0.514534	-0.0878497	0.00578448
BCAT16	Pearson's correlation coefficients	0.331736	-0.124422	0.654146	-0.157618	-0.858592	-0.827559	-0.76059	-0.410993	0.0295624	-0.926*	0.229317	1	0.517918	-0.244926	0.669973	-0.655084	0.514232	0.377172	0.808624	0.835758	-0.635515	0.639657	0.42606	0.656477	0.445981	-0.593814	-0.439031	-0.130695	-0.00178708	0.764848	-0.600223	-0.33745	0.328131	-0.215642	0.424771	-0.412904	0.669588	-0.445922	-0.516667	-0.570642	-0.0890228	-0.494822	-0.51643	-0.32783	-0.857375	-0.276864	0.760626	0.814986
PSer	Pearson's correlation coefficients	-0.2104	-0.833977	0.325453	-0.895*	-0.842968	-0.74696	-0.844036	-0.695852	0.766633	-0.705238	0.553631	0.517918	1	0.0429996	0.404921	-0.882*	-0.289999	0.403249	0.64227	0.787259	-0.888*	0.655774	0.0729555	0.572475	0.498954	0.111922	0.137128	-0.897*	0.478867	0.453443	-0.0999238	0.239595	0.875555	-0.0818368	-0.272396	-0.17929	0.0483698	0.144136	0.0251698	0.121228	0.163966	0.0247801	0.034566	0.429756	-0.551124	0.354017	-0.150854	0.737238
Tau	Pearson's correlation coefficients	0.0572881	-0.426125	0.431374	-0.233384	0.0676759	-0.267856	-0.134352	-0.31977	0.0105331	0.425731	0.401779	-0.244926	0.0429996	1	0.295915	0.370299	0.197535	0.686086	0.351437	0.216202	-0.25	-0.00637558	0.119115	0.546738	0.527385	0.708498	-0.330216	-0.0914354	-0.509452	0.433994	-0.376786	-0.387128	-0.198804	0.0971412	0.408745	-0.740924	-0.276564	-0.33116	-0.3588	-0.294352	-0.225994	-0.378543	-0.356227	0.0944819	0.518826	-0.25	-0.194785	-0.364536
PEA	Pearson's correlation coefficients	0.758323	-0.111581	0.490738	-0.0667123	-0.513069	-0.801478	-0.478743	-0.102831	-0.25368	-0.483734	-0.0568025	0.669973	0.404921	0.295915	1	-0.197437	0.691284	0.372056	0.775374	0.78458	-0.440626	0.869946	0.884*	0.699905	0.274034	-0.366114	-0.848206	-0.228407	-0.560243	0.820979	-0.934*	-0.784038	-0.0646199	-0.679535	0.686087	-0.786427	0.030538	-0.842898	-0.897*	-0.813399	0.330692	-0.898*	-0.892*	-0.587463	-0.619513	-0.710956	0.513622	0.664075
Urea	Pearson's correlation coefficients	0.31552	0.610646	-0.284342	0.727804	0.882*	0.621277	0.814569	0.644467	-0.727811	0.879*	-0.492707	-0.655084	-0.882*	0.370299	-0.197437	1	0.305046	-0.222982	-0.521112	-0.673758	0.788203	-0.494573	0.101429	-0.388664	-0.396701	0.167178	-0.295116	0.687341	-0.691303	-0.315888	-0.0727189	-0.409917	-0.916*	-0.0685265	0.367923	-0.105196	-0.368601	-0.296138	-0.193731	-0.206228	-0.0193306	-0.206965	-0.199261	-0.404812	0.692276	-0.476194	-0.054166	-0.779937
Asp	Pearson's correlation coefficients	0.807524	0.468629	0.521898	0.569125	-0.10325	-0.395746	-0.068693	0.186984	-0.765358	-0.163052	-0.249156	0.514232	-0.289999	0.197535	0.691284	0.305046	1	0.27025	0.480246	0.345198	0.044319	0.313625	0.707637	0.447144	0.145016	-0.509141	-0.931*	0.54233	-0.825792	0.656603	-0.892*	-0.932*	-0.612087	-0.399292	0.974**	-0.712406	0.35858	-0.939*	-0.920*	-0.980**	-0.088047	-0.910*	-0.924*	-0.868003	-0.295191	-0.917*	0.858808	0.167907
Thr	Pearson's correlation coefficients	-0.160841	-0.626905	0.918*	-0.473187	-0.572195	-0.704145	-0.728456	-0.832122	0.301148	-0.233508	0.835831	0.377172	0.403249	0.686086	0.372056	-0.222982	0.27025	1	0.796529	0.667634	-0.754707	0.0924905	-0.0565995	0.909*	0.974**	0.458062	-0.227344	-0.141722	-0.137716	0.795745	-0.420261	-0.221212	0.255148	0.400671	0.425486	-0.762619	0.429982	-0.240318	-0.321521	-0.36713	-0.629479	-0.318924	-0.321327	0.22702	0.0778504	-0.0353865	0.236791	0.0355639
Ser	Pearson's correlation coefficients	0.234092	-0.505381	0.876359	-0.435447	-0.85487	-0.983**	-0.888*	-0.684676	0.191011	-0.681714	0.555493	0.808624	0.64227	0.351437	0.775374	-0.521112	0.480246	0.796529	1	0.968**	-0.852758	0.621878	0.396132	0.971**	0.791222	-0.0727216	-0.501615	-0.310485	-0.170804	0.972**	-0.712371	-0.42965	0.343874	-0.0918886	0.52732	-0.784413	0.461745	-0.507869	-0.605713	-0.608443	-0.221065	-0.597224	-0.602772	-0.117559	-0.522457	-0.278198	0.514945	0.603692
Glu	Pearson's correlation coefficients	0.217596	-0.566174	0.742578	-0.544037	-0.919*	-0.997**	-0.920*	-0.66128	0.30718	-0.786092	0.499303	0.835758	0.787259	0.216202	0.78458	-0.673758	0.345198	0.667634	0.968**	1	-0.891*	0.753326	0.42398	0.900*	0.689337	-0.138513	-0.415366	-0.494725	-0.0282103	0.896*	-0.638145	-0.321502	0.492187	-0.200735	0.363748	-0.656022	0.365911	-0.416891	-0.524488	-0.492393	-0.0382486	-0.51708	-0.519296	-0.0617674	-0.660764	-0.18427	0.415202	0.762861
Sar	Pearson's correlation coefficients	0.243291	0.838988	-0.711161	0.820296	0.926*	0.877679	0.982**	0.910*	-0.674959	0.699086	-0.802853	-0.635515	-0.888*	-0.25	-0.440626	0.788203	0.044319	-0.754707	-0.852758	-0.891*	1	-0.483699	0.00950932	-0.837098	-0.833179	-0.204412	-0.00483103	0.639398	-0.322555	-0.714862	0.260844	-0.0870423	-0.763231	-0.181456	-0.0199329	0.449983	-0.375111	-0.00103263	0.121225	0.104429	0.253309	0.11527	0.115719	-0.391758	0.421054	-0.25	-0.109385	-0.577632
aAAA	Pearson's correlation coefficients	0.589796	-0.245412	0.18103	-0.299958	-0.591945	-0.732824	-0.501929	-0.0793541	0.0417839	-0.63661	-0.121959	0.639657	0.655774	-0.00637558	0.869946	-0.494573	0.313625	0.0924905	0.621878	0.753326	-0.483699	1	0.789793	0.481485	0.0667756	-0.42564	-0.539804	-0.573184	-0.176556	0.568211	-0.645657	-0.440298	0.265988	-0.768887	0.256396	-0.425525	-0.14187	-0.526429	-0.595495	-0.458245	0.617821	-0.598126	-0.586929	-0.36561	-0.803402	-0.400104	0.241578	0.887*
Gly	Pearson's correlation coefficients	0.956*	0.275645	0.0937211	0.287448	-0.123951	-0.439147	-0.0375682	0.373372	-0.562466	-0.232677	-0.513498	0.42606	0.0729555	0.119115	0.884*	0.101429	0.707637	-0.0565995	0.396132	0.42398	0.00950932	0.789793	1	0.297646	-0.190209	-0.549001	-0.890*	-0.0307055	-0.703922	0.492061	-0.853972	-0.849264	-0.380531	-0.912*	0.651934	-0.561152	-0.219934	-0.880*	-0.882*	-0.777019	0.606993	-0.887*	-0.877979	-0.820385	-0.54783	-0.861372	0.450985	0.528599
Ala	Pearson's correlation coefficients	0.146305	-0.571109	0.918*	-0.458823	-0.756636	-0.926*	-0.843188	-0.739164	0.209139	-0.504833	0.6547	0.656477	0.572475	0.546738	0.699905	-0.388664	0.447144	0.909*	0.971**	0.900*	-0.837098	0.481485	0.297646	1	0.879*	0.140294	-0.4694	-0.271477	-0.226364	0.961**	-0.675725	-0.422014	0.285551	0.0359586	0.544668	-0.853928	0.407865	-0.477198	-0.571791	-0.576554	-0.338896	-0.567369	-0.56927	-0.0258945	-0.30349	-0.249455	0.41474	0.40885
Cys	Pearson's correlation coefficients	-0.308644	-0.688119	0.912*	-0.568204	-0.681412	-0.713064	-0.818604	-0.927*	0.448195	-0.365817	0.918*	0.445981	0.498954	0.527385	0.274034	-0.396701	0.145016	0.974**	0.791222	0.689337	-0.833179	0.0667756	-0.190209	0.879*	1	0.422276	-0.0659102	-0.206671	0.0726791	0.747342	-0.286965	-0.0441893	0.428613	0.504301	0.27728	-0.62109	0.54122	-0.0801675	-0.171332	-0.236103	-0.681788	-0.164197	-0.17125	0.353136	-0.00313699	0.138453	0.226501	0.112174
Val	Pearson's correlation coefficients	-0.622841	-0.632885	0.0839426	-0.518816	0.170834	0.121794	-0.042277	-0.452186	0.514636	0.529097	0.599287	-0.593814	0.111922	0.708498	-0.366114	0.167178	-0.509141	0.458062	-0.0727216	-0.138513	-0.204412	-0.42564	-0.549001	0.140294	0.422276	1	0.431079	-0.284022	0.161405	-0.108717	0.370004	0.366935	0.206928	0.561913	-0.30283	-0.109519	-0.324457	0.430304	0.402637	0.446828	-0.352311	0.383329	0.405443	0.726282	0.76474	0.475683	-0.694857	-0.577347
Met	Pearson's correlation coefficients	-0.920*	-0.337374	-0.398314	-0.431462	0.0895184	0.459865	0.0620811	-0.243613	0.706472	0.118585	0.329192	-0.439031	0.137128	-0.330216	-0.848206	-0.295116	-0.931*	-0.227344	-0.501615	-0.415366	-0.00483103	-0.539804	-0.890*	-0.4694	-0.0659102	0.431079	1	-0.286986	0.888*	-0.662416	0.964**	0.992**	0.570748	0.641753	-0.925*	0.782224	-0.0459211	10.000**	0.992**	0.966**	-0.203085	0.992**	0.993**	0.867071	0.330863	0.969**	-0.662438	-0.273112
Cysthi	Pearson's correlation coefficients	0.254755	0.810054	0.0565329	0.887*	0.520048	0.447135	0.534716	0.455272	-0.781834	0.386063	-0.353613	-0.130695	-0.897*	-0.0914354	-0.228407	0.687341	0.54233	-0.141722	-0.310485	-0.494725	0.639398	-0.573184	-0.0307055	-0.271477	-0.206671	-0.284022	-0.286986	1	-0.494199	-0.119118	-0.115775	-0.364781	-0.797156	0.184365	0.50732	-0.0198481	0.373084	-0.302377	-0.206063	-0.371124	-0.424626	-0.193524	-0.217804	-0.527607	0.327105	-0.443246	0.531184	-0.553198
Ile	Pearson's correlation coefficients	-0.811174	-0.464157	-0.205638	-0.603778	-0.330392	0.0887244	-0.298995	-0.426472	0.827528	-0.346246	0.413427	-0.00178708	0.478867	-0.509452	-0.560243	-0.691303	-0.825792	-0.137716	-0.170804	-0.0282103	-0.322555	-0.176556	-0.703922	-0.226364	0.0726791	0.161405	0.888*	-0.494199	1	-0.385463	0.769298	0.938*	0.834845	0.488317	-0.871324	0.690704	0.164514	0.888*	0.840811	0.819008	-0.120387	0.849125	0.843307	0.79394	-0.119248	0.937*	-0.429861	0.18172
Leu	Pearson's correlation coefficients	0.380739	-0.341789	0.899*	-0.23934	-0.720838	-0.926*	-0.761584	-0.557518	-0.0262616	-0.556068	0.44721	0.764848	0.453443	0.433994	0.820979	-0.315888	0.656603	0.795745	0.972**	0.896*	-0.714862	0.568211	0.492061	0.961**	0.747342	-0.108717	-0.662416	-0.119118	-0.385463	1	-0.831299	-0.610149	0.114146	-0.141661	0.710686	-0.888*	0.456634	-0.670202	-0.748119	-0.76377	-0.247813	-0.74028	-0.74686	-0.290897	-0.440431	-0.46803	0.618648	0.488929
Tyr	Pearson's correlation coefficients	-0.822433	-0.108932	-0.578585	-0.204227	0.336094	0.677651	0.323147	0.00806595	0.505893	0.306643	0.103472	-0.600223	-0.0999238	-0.376786	-0.934*	-0.0727189	-0.892*	-0.420261	-0.712371	-0.638145	0.260844	-0.645657	-0.853972	-0.675725	-0.286965	0.370004	0.964**	-0.115775	0.769298	-0.831299	1	0.934*	0.348757	0.566008	-0.901*	0.872385	-0.15733	0.965**	0.990**	0.963**	-0.120544	0.988**	0.989**	0.736174	0.435731	0.869515	-0.679401	-0.418495
Phe	Pearson's correlation coefficients	-0.904*	-0.381752	-0.371802	-0.492701	-0.0173779	0.37225	-0.0280181	-0.287921	0.757422	-0.00175301	0.346939	-0.33745	0.239595	-0.387128	-0.784038	-0.409917	-0.932*	-0.221212	-0.42965	-0.321502	-0.0870423	-0.440298	-0.849264	-0.422014	-0.0441893	0.366935	0.992**	-0.364781	0.938*	-0.610149	0.934*	1	0.657323	0.596495	-0.940*	0.779935	-0.0119553	0.992**	0.974**	0.954*	-0.161374	0.975**	0.975**	0.865687	0.211749	0.981**	-0.628484	-0.148372
bAiBA	Pearson's correlation coefficients	-0.610505	-0.800858	0.164171	-0.899*	-0.723142	-0.438723	-0.722887	-0.728093	0.941*	-0.618628	0.642714	0.328131	0.875555	-0.198804	-0.0646199	-0.916*	-0.612087	0.255148	0.343874	0.492187	-0.763231	0.265988	-0.380531	0.285551	0.428613	0.206928	0.570748	-0.797156	0.834845	0.114146	0.348757	0.657323	1	0.28896	-0.611763	0.220321	0.175396	0.573124	0.470773	0.504777	-0.054667	0.475842	0.477386	0.72747	-0.3646	0.740275	-0.305718	0.515765
bAla	Pearson's correlation coefficients	-0.853436	-0.307728	0.2958	-0.24981	-0.0359411	0.192007	-0.160272	-0.565723	0.45435	0.149712	0.704562	-0.215642	-0.0818368	0.0971412	-0.679535	-0.0685265	-0.399292	0.400671	-0.0918886	-0.200735	-0.181456	-0.768887	-0.912*	0.0359586	0.504301	0.561913	0.641753	0.184365	0.488317	-0.141661	0.566008	0.596495	0.28896	1	-0.307168	0.210783	0.479438	0.623606	0.612627	0.461472	-0.875062	0.622292	0.606714	0.694152	0.539939	0.660523	-0.161952	-0.533866
gABA	Pearson's correlation coefficients	0.737087	0.339356	0.604753	0.479686	-0.084389	-0.423517	-0.101523	0.0806301	-0.703776	-0.0546345	-0.114725	0.424771	-0.272396	0.408745	0.686087	0.367923	0.974**	0.425486	0.52732	0.363748	-0.0199329	0.256396	0.651934	0.544668	0.27728	-0.30283	-0.925*	0.50732	-0.871324	0.710686	-0.901*	-0.940*	-0.611763	-0.307168	1	-0.826813	0.306467	-0.933*	-0.921*	-0.972**	-0.178168	-0.916*	-0.925*	-0.770478	-0.140313	-0.893*	0.767298	0.0524944
EOHNH2	Pearson's correlation coefficients	-0.496525	0.229679	-0.764503	0.0648394	0.349867	0.708114	0.448221	0.336125	0.24258	0.126133	-0.293032	-0.412904	-0.17929	-0.740924	-0.786427	-0.105196	-0.712406	-0.762619	-0.784413	-0.656022	0.449983	-0.425525	-0.561152	-0.853928	-0.62109	-0.109519	0.782224	-0.0198481	0.690704	-0.888*	0.872385	0.779935	0.220321	0.210783	-0.826813	1	-0.145293	0.78712	0.833282	0.812611	0.180829	0.837242	0.832146	0.380549	0.0905535	0.644755	-0.447971	-0.156016
NH3	Pearson's correlation coefficients	-0.153341	0.0482412	0.691727	0.0641826	-0.546086	-0.376374	-0.514538	-0.48057	0.0138086	-0.574494	0.443029	0.669588	0.0483698	-0.276564	0.030538	-0.368601	0.35858	0.429982	0.461745	0.365911	-0.375111	-0.14187	-0.219934	0.407865	0.54122	-0.324457	-0.0459211	0.373084	0.164514	0.456634	-0.15733	-0.0119553	0.175396	0.479438	0.306467	-0.145293	1	-0.0679226	-0.0951021	-0.296126	-0.728426	-0.0648506	-0.102949	-0.0526795	-0.314641	0.0341167	0.73882	0.186393
Hylys	Pearson's correlation coefficients	-0.913*	-0.339979	-0.414992	-0.436495	0.0941955	0.462309	0.0682383	-0.233035	0.708896	0.121355	0.316816	-0.445922	0.144136	-0.33116	-0.842898	-0.296138	-0.939*	-0.240318	-0.507869	-0.416891	-0.00103263	-0.526429	-0.880*	-0.477198	-0.0801675	0.430304	10.000**	-0.302377	0.888*	-0.670202	0.965**	0.992**	0.573124	0.623606	-0.933*	0.78712	-0.0679226	1	0.992**	0.972**	-0.179165	0.992**	0.993**	0.866085	0.326123	0.968**	-0.676626	-0.265288
Orn	Pearson's correlation coefficients	-0.882*	-0.229932	-0.486308	-0.325822	0.205836	0.567073	0.185702	-0.126507	0.616763	0.206211	0.224873	-0.516667	0.0251698	-0.3588	-0.897*	-0.193731	-0.920*	-0.321521	-0.605713	-0.524488	0.121225	-0.595495	-0.882*	-0.571791	-0.171332	0.402637	0.992**	-0.206063	0.840811	-0.748119	0.990**	0.974**	0.470773	0.612627	-0.921*	0.833282	-0.0951021	0.992**	1	0.973**	-0.167564	0.999**	10.000**	0.811559	0.381318	0.931*	-0.672976	-0.343282
Lys	Pearson's correlation coefficients	-0.821195	-0.308785	-0.582326	-0.413284	0.219426	0.540269	0.197804	-0.0834638	0.661085	0.233312	0.16701	-0.570642	0.121228	-0.294352	-0.813399	-0.206228	-0.980**	-0.36713	-0.608443	-0.492393	0.104429	-0.458245	-0.777019	-0.576554	-0.236103	0.446828	0.966**	-0.371124	0.819008	-0.76377	0.963**	0.954*	0.504777	0.461472	-0.972**	0.812611	-0.296126	0.972**	0.973**	1	0.0235464	0.966**	0.975**	0.820482	0.356416	0.913*	-0.806862	-0.275691
MEHIS1	Pearson's correlation coefficients	0.512523	0.154853	-0.644464	0.039597	0.168533	0.072613	0.287817	0.581922	-0.144301	-0.0171098	-0.688892	-0.0890228	0.163966	-0.225994	0.330692	-0.0193306	-0.088047	-0.629479	-0.221065	-0.0382486	0.253309	0.617821	0.606993	-0.338896	-0.681788	-0.352311	-0.203085	-0.424626	-0.120387	-0.247813	-0.120544	-0.161374	-0.054667	-0.875062	-0.178168	0.180829	-0.728426	-0.179165	-0.167564	0.0235464	1	-0.18339	-0.159216	-0.323472	-0.387972	-0.250499	-0.281124	0.434534
His	Pearson's correlation coefficients	-0.884*	-0.221443	-0.472857	-0.319171	0.190829	0.559923	0.174298	-0.133796	0.614466	0.185505	0.229938	-0.494822	0.0247801	-0.378543	-0.898*	-0.206965	-0.910*	-0.318924	-0.597224	-0.51708	0.11527	-0.598126	-0.887*	-0.567369	-0.164197	0.383329	0.992**	-0.193524	0.849125	-0.74028	0.988**	0.975**	0.475842	0.622292	-0.916*	0.837242	-0.0648506	0.992**	0.999**	0.966**	-0.18339	1	0.999**	0.806176	0.36555	0.932*	-0.648863	-0.333257
Mehis3	Pearson's correlation coefficients	-0.881*	-0.237941	-0.488724	-0.334579	0.201894	0.562349	0.181658	-0.128795	0.623333	0.203603	0.225878	-0.51643	0.034566	-0.356227	-0.892*	-0.199261	-0.924*	-0.321327	-0.602772	-0.519296	0.115719	-0.586929	-0.877979	-0.56927	-0.17125	0.405443	0.993**	-0.217804	0.843307	-0.74686	0.989**	0.975**	0.477386	0.606714	-0.925*	0.832146	-0.102949	0.993**	10.000**	0.975**	-0.159216	0.999**	1	0.815034	0.37766	0.933*	-0.679766	-0.336844
Ans	Pearson's correlation coefficients	-0.946*	-0.736461	-0.0456232	-0.759934	-0.166746	0.0928419	-0.278158	-0.613388	0.905*	0.0513102	0.690057	-0.32783	0.429756	0.0944819	-0.587463	-0.404812	-0.868003	0.22702	-0.117559	-0.0617674	-0.391758	-0.36561	-0.820385	-0.0258945	0.353136	0.726282	0.867071	-0.527607	0.79394	-0.290897	0.736174	0.865687	0.72747	0.694152	-0.770478	0.380549	-0.0526795	0.866085	0.811559	0.820482	-0.323472	0.806176	0.815034	1	0.366647	0.939*	-0.699762	-0.205413
Arg	Pearson's correlation coefficients	-0.426255	0.0102829	-0.188542	0.133392	0.702128	0.624774	0.529947	0.0827832	-0.0346273	0.901*	0.134264	-0.857375	-0.551124	0.518826	-0.619513	0.692276	-0.295191	0.0778504	-0.522457	-0.660764	0.421054	-0.803402	-0.54783	-0.30349	-0.00313699	0.76474	0.330863	0.327105	-0.119248	-0.440431	0.435731	0.211749	-0.3646	0.539939	-0.140313	0.0905535	-0.314641	0.326123	0.381318	0.356416	-0.387972	0.36555	0.37766	0.366647	1	0.221605	-0.521666	-0.964**
Car	Pearson's correlation coefficients	-0.949*	-0.538496	-0.216459	-0.624512	-0.136532	0.230626	-0.17833	-0.457666	0.852716	-0.0501119	0.514534	-0.276864	0.354017	-0.25	-0.710956	-0.476194	-0.917*	-0.0353865	-0.278198	-0.18427	-0.25	-0.400104	-0.861372	-0.249455	0.138453	0.475683	0.969**	-0.443246	0.937*	-0.46803	0.869515	0.981**	0.740275	0.660523	-0.893*	0.644755	0.0341167	0.968**	0.931*	0.913*	-0.250499	0.932*	0.933*	0.939*	0.221605	1	-0.625454	-0.12421
Hypro	Pearson's correlation coefficients	0.550826	0.435921	0.593808	0.469415	-0.367249	-0.44353	-0.277787	-0.00609659	-0.548482	-0.504526	-0.0878497	0.760626	-0.150854	-0.194785	0.513622	-0.054166	0.858808	0.236791	0.514945	0.415202	-0.109385	0.241578	0.450985	0.41474	0.226501	-0.694857	-0.662438	0.531184	-0.429861	0.618648	-0.679401	-0.628484	-0.305718	-0.161952	0.767298	-0.447971	0.73882	-0.676626	-0.672976	-0.806862	-0.281124	-0.648863	-0.679766	-0.699762	-0.521666	-0.625454	1	0.346726
Pro	Pearson's correlation coefficients	0.340311	-0.248567	0.213417	-0.362674	-0.780997	-0.723029	-0.64379	-0.225273	0.223246	-0.899*	0.00578448	0.814986	0.737238	-0.364536	0.664075	-0.779937	0.167907	0.0355639	0.603692	0.762861	-0.577632	0.887*	0.528599	0.40885	0.112174	-0.577347	-0.273112	-0.553198	0.18172	0.488929	-0.418495	-0.148372	0.515765	-0.533866	0.0524944	-0.156016	0.186393	-0.265288	-0.343282	-0.275691	0.434534	-0.333257	-0.336844	-0.205413	-0.964**	-0.12421	0.346726	1
Note: **Correlation is significant at the 0.01 level (2-tailed). *Correlation is significant at the 0.05 level (2-tailed).

## Sheet: Table S6
Table S6 Correlation analysis of FAAs content and BCAAs synthesis-related genes expression in XC
		IPMS1	IPMS2	IPMD1	IPMD2	BCAT1	BCAT6	BCAT9	BCAT11	BCAT13	BCAT14	BCAT15	BCAT16	PSer	Tau	PEA	Urea	Asp	Thr	Ser	Glu	Sar	aAAA	Gly	Ala	Cys	Val	Met	Cysthi	Ile	Leu	Tyr	Phe	bAiBA	bAla	gABA	EOHNH2	NH3	Hylys	Orn	Lys	MEHIS1	His	Mehis3	Ans	Arg	Car	Hypro	Pro
IPMS1	Pearson's correlation coefficients	1	0.380503	0.415849	-0.70845	0.714284	0.768586	0.922*	0.259441	0.481077	0.26591	0.639135	-0.119843	-0.696076	-0.284597	-0.151205	0.707642	0.329056	-0.913*	-0.971**	-0.916*	.c	-0.445081	-0.737777	-0.929*	-0.914*	.c	-0.765658	0.307194	0.137512	-0.824845	.c	0.182604	-0.409916	0.972**	-0.103076	0.022015	-0.30331	0.310726	0.840847	0.640126	-0.358385	0.0578173	0.121709	-0.351938	-0.281136	-0.0999102	0.846517	-0.725701
IPMS2	Pearson's correlation coefficients	0.380503	1	-0.287376	-0.255464	-0.13472	-0.0157855	0.0576681	-0.536916	0.386264	-0.263003	0.361264	-0.518828	-0.125219	-0.449499	-0.0401789	0.116921	0.110024	-0.00699362	-0.39521	-0.228879	.c	-0.455207	-0.214662	-0.449219	-0.115002	.c	-0.583549	0.39586	-0.110023	-0.311677	.c	-0.191167	-0.603879	0.536474	-0.309747	-0.324608	-0.46914	-0.134428	0.352674	0.225777	-0.434706	-0.28941	-0.248976	-0.61395	-0.423031	-0.14737	0.238211	0.302907
IPMD1	Pearson's correlation coefficients	0.415849	-0.287376	1	-0.259719	0.82547	0.847117	0.633475	0.228546	0.613881	0.975**	0.786794	-0.113003	-0.636951	0.580752	-0.833197	0.896*	-0.580031	-0.669204	-0.54631	-0.71437	.c	0.608757	-0.590754	-0.548443	-0.458542	.c	0.146717	0.584044	0.621183	-0.766497	.c	0.791674	0.452987	0.41224	-0.634477	0.762941	0.584916	0.844617	0.722202	0.783884	0.519579	0.767452	0.802138	0.60881	-0.109862	-0.597934	0.0207545	-0.817526
IPMD2	Pearson's correlation coefficients	-0.70845	-0.255464	-0.259719	1	-0.741988	-0.712165	-0.778501	-0.646146	0.0624165	-0.0826536	-0.458095	0.582713	0.901*	-0.168662	0.0176043	-0.38588	-0.34938	0.571382	0.764907	0.733633	.c	0.416239	0.920*	0.800209	0.432983	.c	0.287931	-0.4897	-0.594328	0.653321	.c	-0.491593	-0.100447	-0.619566	-0.0123192	-0.36764	-0.13583	-0.538766	-0.702045	-0.694964	-0.115513	-0.399989	-0.422737	-0.0194606	0.796999	-0.386937	-0.766316	0.462339
BCAT1	Pearson's correlation coefficients	0.714284	-0.13472	0.82547	-0.741988	1	0.987**	0.915*	0.597642	0.339001	0.689868	0.735177	-0.293905	-0.926*	0.440694	-0.503252	0.814824	-0.110668	-0.836384	-0.809303	-0.907*	.c	0.130761	-0.902*	-0.811583	-0.628013	.c	-0.103176	0.569515	0.699275	-0.865318	.c	0.766006	0.336869	0.635316	-0.320258	0.680099	0.426298	0.83379	0.860847	0.877335	0.362893	0.699642	0.735685	0.39654	-0.446929	-0.136082	0.515449	-0.884*
BCAT6	Pearson's correlation coefficients	0.768586	-0.0157855	0.847117	-0.712165	0.987**	1	0.923*	0.465186	0.478679	0.727639	0.826479	-0.313689	-0.917*	0.378867	-0.578358	0.890*	-0.164023	-0.865616	-0.866867	-0.953*	.c	0.135874	-0.902*	-0.870697	-0.675493	.c	-0.186563	0.628369	0.661237	-0.933*	.c	0.744086	0.243675	0.722869	-0.422528	0.642624	0.364947	0.825576	0.926*	0.918*	0.301391	0.66572	0.711168	0.327109	-0.433511	-0.258488	0.502416	-0.881*
BCAT9	Pearson's correlation coefficients	0.922*	0.0576681	0.633475	-0.778501	0.915*	0.923*	1	0.53516	0.365668	0.463925	0.656572	-0.134184	-0.844028	0.0426287	-0.26042	0.769491	0.207114	-0.958*	-0.935*	-0.956*	.c	-0.22271	-0.850139	-0.899*	-0.858915	.c	-0.485254	0.367802	0.396325	-0.855918	.c	0.454878	-0.0553486	0.839868	-0.114364	0.328694	0.0255664	0.559865	0.86251	0.750695	-0.0416636	0.356362	0.407053	-0.00146472	-0.334309	-0.0488448	0.784081	-0.891*
BCAT11	Pearson's correlation coefficients	0.259441	-0.536916	0.228546	-0.646146	0.597642	0.465186	0.53516	1	-0.530632	0.044426	-0.0851864	-0.0355683	-0.562791	0.349899	0.248861	0.0405088	0.410153	-0.38561	-0.255712	-0.320637	.c	-0.18409	-0.517491	-0.234925	-0.229779	.c	0.147873	-0.0585926	0.453076	-0.153472	.c	0.388224	0.451514	0.0421974	0.459077	0.390176	0.335306	0.376039	0.174736	0.244166	0.30112	0.389658	0.369796	0.348721	-0.324544	0.636507	0.537046	-0.502159
BCAT13	Pearson's correlation coefficients	0.481077	0.386264	0.613881	0.0624165	0.339001	0.478679	0.365668	-0.530632	1	0.677919	0.808789	-0.0536985	-0.229615	-0.0571804	-0.759911	0.820001	-0.525839	-0.50974	-0.544458	-0.574144	.c	0.325259	-0.253744	-0.538383	-0.509251	.c	-0.363888	0.505423	0.0589176	-0.692721	.c	0.23981	-0.26444	0.633862	-0.775035	0.154004	-0.0501938	0.338369	0.653954	0.54451	-0.089066	0.171681	0.236138	-0.0598094	0.102478	-0.912*	-0.0419446	-0.432359
BCAT14	Pearson's correlation coefficients	0.26591	-0.263003	0.975**	-0.0826536	0.689868	0.727639	0.463925	0.044426	0.677919	1	0.774421	-0.113792	-0.501441	0.609383	-0.916*	0.856345	-0.736786	-0.524516	-0.412808	-0.589067	.c	0.74288	-0.454114	-0.426405	-0.32217	.c	0.24079	0.604423	0.581584	-0.686762	.c	0.766151	0.471344	0.30278	-0.747199	0.756121	0.618392	0.806729	0.634383	0.718957	0.562353	0.75648	0.788064	0.645658	-0.0398404	-0.729173	-0.18255	-0.68837
BCAT15	Pearson's correlation coefficients	0.639135	0.361264	0.786794	-0.458095	0.735177	0.826479	0.656572	-0.0851864	0.808789	0.774421	1	-0.497059	-0.736422	0.320938	-0.836196	0.935*	-0.495169	-0.639235	-0.785561	-0.844444	.c	0.301697	-0.747402	-0.830177	-0.48837	.c	-0.196636	0.855382	0.586815	-0.950*	.c	0.687807	0.0985253	0.731254	-0.817746	0.574417	0.310653	0.770302	0.937*	0.932*	0.271641	0.601852	0.659017	0.232488	-0.43801	-0.639074	0.175878	-0.58894
BCAT16	Pearson's correlation coefficients	-0.119843	-0.518828	-0.113003	0.582713	-0.293905	-0.313689	-0.134184	-0.0355683	-0.0536985	-0.113792	-0.497059	1	0.60281	-0.476766	0.366773	-0.186337	0.277516	-0.0978821	0.306443	0.29384	.c	-0.0604607	0.622896	0.444156	-0.277243	.c	-0.199324	-0.844961	-0.739477	0.423005	.c	-0.605114	-0.34449	-0.194257	0.512694	-0.533925	-0.449738	-0.580831	-0.465177	-0.6272	-0.486605	-0.558496	-0.561203	-0.271521	0.946*	-0.0478022	-0.00755022	-0.171181
PSer	Pearson's correlation coefficients	-0.696076	-0.125219	-0.636951	0.901*	-0.926*	-0.917*	-0.844028	-0.562791	-0.229615	-0.501441	-0.736422	0.60281	1	-0.443707	0.428916	-0.689215	0.0476904	0.680151	0.819829	0.870073	.c	0.0167638	0.995**	0.865406	0.464131	.c	0.106996	-0.720731	-0.797813	0.8546	.c	-0.780621	-0.321444	-0.641928	0.34107	-0.671055	-0.418553	-0.833132	-0.875549	-0.922*	-0.380939	-0.699217	-0.730565	-0.321762	0.744978	-0.019585	-0.548924	0.65887
Tau	Pearson's correlation coefficients	-0.284597	-0.449499	0.580752	-0.168662	0.440694	0.378867	0.0426287	0.349899	-0.0571804	0.609383	0.320938	-0.476766	-0.443707	1	-0.601999	0.251617	-0.670341	0.0844394	0.0778279	-0.107822	.c	0.757285	-0.370881	-0.0122969	0.384088	.c	0.829346	0.587757	0.874539	-0.216522	.c	0.884*	0.971**	-0.308662	-0.48127	0.950*	0.999**	0.812819	0.198258	0.495515	0.996**	0.938*	0.911*	0.975**	-0.430587	-0.130737	-0.423558	-0.174608
PEA	Pearson's correlation coefficients	-0.151205	-0.0401789	-0.833197	0.0176043	-0.503252	-0.578358	-0.26042	0.248861	-0.759911	-0.916*	-0.836196	0.366773	0.428916	-0.601999	1	-0.784554	0.882*	0.294049	0.339587	0.480687	.c	-0.768104	0.402325	0.39849	0.104296	.c	-0.270878	-0.787649	-0.59942	0.6581	.c	-0.746198	-0.416576	-0.269131	0.950*	-0.724662	-0.607763	-0.773426	-0.615313	-0.727739	-0.579594	-0.730209	-0.762203	-0.581389	0.193442	0.827601	0.360173	0.398717
Urea	Pearson's correlation coefficients	0.707642	0.116921	0.896*	-0.38588	0.814824	0.890*	0.769491	0.0405088	0.820001	0.856345	0.935*	-0.186337	-0.689215	0.251617	-0.784554	1	-0.411556	-0.817	-0.804943	-0.891*	.c	0.31215	-0.6854	-0.800531	-0.686695	.c	-0.25941	0.643928	0.460966	-0.939*	.c	0.619776	0.0651201	0.751283	-0.672878	0.521191	0.248537	0.719437	0.909*	0.85738	0.184728	0.542232	0.602524	0.231547	-0.180723	-0.657317	0.261986	-0.812207
Asp	Pearson's correlation coefficients	0.329056	0.110024	-0.580031	-0.34938	-0.110668	-0.164023	0.207114	0.410153	-0.525839	-0.736786	-0.495169	0.277516	0.0476904	-0.670341	0.882*	-0.411556	1	-0.159814	-0.140386	0.0137867	.c	-0.935*	0.00610027	-0.066177	-0.327873	.c	-0.592461	-0.595233	-0.467048	0.230208	.c	-0.58978	-0.548545	0.193803	0.867174	-0.643255	-0.685412	-0.558058	-0.181001	-0.372308	-0.685548	-0.631945	-0.63408	-0.683896	0.0250334	0.770145	0.754975	0.0177141
Thr	Pearson's correlation coefficients	-0.913*	-0.00699362	-0.669204	0.571382	-0.836384	-0.865616	-0.958*	-0.38561	-0.50974	-0.524516	-0.639235	-0.0978821	0.680151	0.0844394	0.294049	-0.817	-0.159814	1	0.892*	0.919*	.c	0.161723	0.685893	0.826166	0.951*	.c	0.563248	-0.236142	-0.203065	0.818866	.c	-0.321303	0.182555	-0.847645	0.129165	-0.205274	0.092659	-0.44211	-0.80815	-0.646576	0.170259	-0.228437	-0.286545	0.0783158	0.0703435	0.224217	-0.71459	0.940*
Ser	Pearson's correlation coefficients	-0.971**	-0.39521	-0.54631	0.764907	-0.809303	-0.866867	-0.935*	-0.255712	-0.544458	-0.412808	-0.785561	0.306443	0.819829	0.0778279	0.339587	-0.804943	-0.140386	0.892*	1	0.975**	.c	0.282225	0.85382	0.989**	0.829115	.c	0.621292	-0.521726	-0.349033	0.929*	.c	-0.393064	0.23544	-0.963**	0.295262	-0.233045	0.0984255	-0.510946	-0.944*	-0.80395	0.150436	-0.270006	-0.333073	0.170468	0.433888	0.187324	-0.745686	0.734883
Glu	Pearson's correlation coefficients	-0.916*	-0.228879	-0.71437	0.733633	-0.907*	-0.953*	-0.956*	-0.320637	-0.574144	-0.589067	-0.844444	0.29384	0.870073	-0.107822	0.480687	-0.891*	0.0137867	0.919*	0.975**	1	.c	0.0858354	0.884*	0.967**	0.804009	.c	0.461395	-0.582664	-0.476371	0.969**	.c	-0.550563	0.0499116	-0.898*	0.384709	-0.411445	-0.0909034	-0.659586	-0.971**	-0.877775	-0.0303936	-0.443136	-0.502565	-0.0364657	0.412021	0.270755	-0.644464	0.833517
Sar	Pearson's correlation coefficients	.c	.c	.c	.c	.c	.c	.c	.c	.c	.c	.c	.c	.c	.c	.c	.c	.c	.c	.c	.c	.c	.c	.c	.c	.c	.c	.c	.c	.c	.c	.c	.c	.c	.c	.c	.c	.c	.c	.c	.c	.c	.c	.c	.c	.c	.c	.c	.c
aAAA	Pearson's correlation coefficients	-0.445081	-0.455207	0.608757	0.416239	0.130761	0.135874	-0.22271	-0.18409	0.325259	0.74288	0.301697	-0.0604607	0.0167638	0.757285	-0.768104	0.31215	-0.935*	0.161723	0.282225	0.0858354	.c	1	0.0858183	0.234641	0.348365	.c	0.744731	0.383642	0.448888	-0.0795026	.c	0.586265	0.705298	-0.378509	-0.661351	0.683679	0.778022	0.535942	0.0208883	0.238669	0.76705	0.660575	0.647204	0.828708	0.134165	-0.633783	-0.771995	-0.108157
Gly	Pearson's correlation coefficients	-0.737777	-0.214662	-0.590754	0.920*	-0.902*	-0.902*	-0.850139	-0.517491	-0.253744	-0.454114	-0.747402	0.622896	0.995**	-0.370881	0.402325	-0.6854	0.00610027	0.685893	0.85382	0.884*	.c	0.0858183	1	0.900*	0.489263	.c	0.183761	-0.724485	-0.756752	0.868573	.c	-0.731787	-0.239548	-0.694203	0.338292	-0.609555	-0.3441	-0.791189	-0.894*	-0.919*	-0.309088	-0.640854	-0.676052	-0.237361	0.76266	-0.0222231	-0.589608	0.631343
Ala	Pearson's correlation coefficients	-0.929*	-0.449219	-0.548443	0.800209	-0.811583	-0.870697	-0.899*	-0.234925	-0.538383	-0.426405	-0.830177	0.444156	0.865406	-0.0122969	0.39849	-0.800531	-0.066177	0.826166	0.989**	0.967**	.c	0.234641	0.900*	1	0.736323	.c	0.545009	-0.633654	-0.450075	0.948*	.c	-0.475323	0.159807	-0.936*	0.378016	-0.314551	0.0107796	-0.582713	-0.967**	-0.862852	0.0545784	-0.352905	-0.413176	0.105293	0.549918	0.191397	-0.687592	0.670651
Cys	Pearson's correlation coefficients	-0.914*	-0.115002	-0.458542	0.432983	-0.628013	-0.675493	-0.858915	-0.229779	-0.509251	-0.32217	-0.48837	-0.277243	0.464131	0.384088	0.104296	-0.686695	-0.327873	0.951*	0.829115	0.804009	.c	0.348365	0.489263	0.736323	1	.c	0.764009	-0.0189208	0.100652	0.679759	.c	-0.0178143	0.464399	-0.862947	-0.0190133	0.104186	0.389499	-0.151733	-0.671303	-0.42935	0.462251	0.0807141	0.0184877	0.359781	-0.114932	0.201881	-0.761195	0.825858
Val	Pearson's correlation coefficients	.c	.c	.c	.c	.c	.c	.c	.c	.c	.c	.c	.c	.c	.c	.c	.c	.c	.c	.c	.c	.c	.c	.c	.c	.c	.c	.c	.c	.c	.c	.c	.c	.c	.c	.c	.c	.c	.c	.c	.c	.c	.c	.c	.c	.c	.c	.c	.c
Met	Pearson's correlation coefficients	-0.765658	-0.583549	0.146717	0.287931	-0.103176	-0.186563	-0.485254	0.147873	-0.363888	0.24079	-0.196636	-0.199324	0.106996	0.829346	-0.270878	-0.25941	-0.592461	0.563248	0.621292	0.461395	.c	0.744731	0.183761	0.545009	0.764009	.c	1	0.161372	0.492557	0.354342	.c	0.473517	0.898*	-0.784348	-0.19805	0.615141	0.840146	0.350971	-0.37617	-0.0643156	0.866497	0.584878	0.527557	0.862126	-0.0971324	0.0178519	-0.740538	0.270575
Cysthi	Pearson's correlation coefficients	0.307194	0.39586	0.584044	-0.4897	0.569515	0.628369	0.367802	-0.0585926	0.505423	0.604423	0.855382	-0.844961	-0.720731	0.587757	-0.787649	0.643928	-0.595233	-0.236142	-0.521726	-0.582664	.c	0.383642	-0.724485	-0.633654	-0.0189208	.c	0.161372	1	0.815093	-0.743669	.c	0.815178	0.387842	0.410197	-0.842181	0.735285	0.570888	0.833136	0.749839	0.884*	0.570348	0.758973	0.786961	0.437597	-0.745313	-0.420565	-0.0571183	-0.220746
Ile	Pearson's correlation coefficients	0.137512	-0.110023	0.621183	-0.594328	0.699275	0.661237	0.396325	0.453076	0.0589176	0.581584	0.586815	-0.739477	-0.797813	0.874539	-0.59942	0.460966	-0.467048	-0.203065	-0.349033	-0.476371	.c	0.448888	-0.756752	-0.450075	0.100652	.c	0.492557	0.815093	1	-0.559792	.c	0.968**	0.781922	0.114606	-0.522367	0.948*	0.858006	0.941*	0.567007	0.797112	0.848889	0.957*	0.954*	0.766496	-0.761386	-0.0470809	-0.0219099	-0.332952
Leu	Pearson's correlation coefficients	-0.824845	-0.311677	-0.766497	0.653321	-0.865318	-0.933*	-0.855918	-0.153472	-0.692721	-0.686762	-0.950*	0.423005	0.8546	-0.216522	0.6581	-0.939*	0.230208	0.818866	0.929*	0.969**	.c	-0.0795026	0.868573	0.948*	0.679759	.c	0.354342	-0.743669	-0.559792	1	.c	-0.642785	-0.0221421	-0.856824	0.598662	-0.508493	-0.201091	-0.742529	-0.997**	-0.944*	-0.149613	-0.540062	-0.600236	-0.128801	0.465772	0.435179	-0.459937	0.742805
Tyr	Pearson's correlation coefficients	.c	.c	.c	.c	.c	.c	.c	.c	.c	.c	.c	.c	.c	.c	.c	.c	.c	.c	.c	.c	.c	.c	.c	.c	.c	.c	.c	.c	.c	.c	.c	.c	.c	.c	.c	.c	.c	.c	.c	.c	.c	.c	.c	.c	.c	.c	.c	.c
Phe	Pearson's correlation coefficients	0.182604	-0.191167	0.791674	-0.491593	0.766006	0.744086	0.454878	0.388224	0.23981	0.766151	0.687807	-0.605114	-0.780621	0.884*	-0.746198	0.619776	-0.58978	-0.321303	-0.393064	-0.550563	.c	0.586265	-0.731787	-0.475323	-0.0178143	.c	0.473517	0.815178	0.968**	-0.642785	.c	1	0.773516	0.170905	-0.627238	0.984**	0.874214	0.990**	0.631872	0.84156	0.849085	0.991**	0.997**	0.813691	-0.60405	-0.250289	-0.0736309	-0.48044
bAiBA	Pearson's correlation coefficients	-0.409916	-0.603879	0.452987	-0.100447	0.336869	0.243675	-0.0553486	0.451514	-0.26444	0.471344	0.0985253	-0.34449	-0.321444	0.971**	-0.416576	0.0651201	-0.548545	0.182555	0.23544	0.0499116	.c	0.705298	-0.239548	0.159807	0.464399	.c	0.898*	0.387842	0.781922	-0.0221421	.c	0.773516	1	-0.473318	-0.272428	0.868033	0.973**	0.683436	0.0054279	0.310664	0.973**	0.848774	0.807458	0.973**	-0.332925	0.0386548	-0.433791	-0.107798
bAla	Pearson's correlation coefficients	0.972**	0.536474	0.41224	-0.619566	0.635316	0.722869	0.839868	0.0421974	0.633862	0.30278	0.731254	-0.194257	-0.641928	-0.308662	-0.269131	0.751283	0.193803	-0.847645	-0.963**	-0.898*	.c	-0.378509	-0.694203	-0.936*	-0.862947	.c	-0.784348	0.410197	0.114606	-0.856824	.c	0.170905	-0.473318	1	-0.272992	0.0021128	-0.326088	0.302853	0.869661	0.666351	-0.373263	0.0403668	0.1108	-0.391085	-0.285797	-0.265866	0.73027	-0.63246
gABA	Pearson's correlation coefficients	-0.103076	-0.309747	-0.634477	-0.0123192	-0.320258	-0.422528	-0.114364	0.459077	-0.775035	-0.747199	-0.817746	0.512694	0.34107	-0.48127	0.950*	-0.672878	0.867174	0.129165	0.295262	0.384709	.c	-0.661351	0.338292	0.378016	-0.0190133	.c	-0.19805	-0.842181	-0.522367	0.598662	.c	-0.627238	-0.272428	-0.272992	1	-0.588905	-0.483189	-0.650202	-0.568933	-0.670264	-0.47723	-0.600053	-0.633309	-0.416495	0.287239	0.824269	0.409133	0.157905
EOHNH2	Pearson's correlation coefficients	0.022015	-0.324608	0.762941	-0.36764	0.680099	0.642624	0.328694	0.390176	0.154004	0.756121	0.574417	-0.533925	-0.671055	0.950*	-0.724662	0.521191	-0.643255	-0.205274	-0.233045	-0.411445	.c	0.683679	-0.609555	-0.314551	0.104186	.c	0.615141	0.735285	0.948*	-0.508493	.c	0.984**	0.868033	0.0021128	-0.588905	1	0.944*	0.954*	0.49122	0.734213	0.923*	0.999**	0.994**	0.904*	-0.518175	-0.234822	-0.205881	-0.414064
NH3	Pearson's correlation coefficients	-0.30331	-0.46914	0.584916	-0.13583	0.426298	0.364947	0.0255664	0.335306	-0.0501938	0.618392	0.310653	-0.449738	-0.418553	0.999**	-0.607763	0.248537	-0.685412	0.092659	0.0984255	-0.0909034	.c	0.778022	-0.3441	0.0107796	0.389499	.c	0.840146	0.570888	0.858006	-0.201091	.c	0.874214	0.973**	-0.326088	-0.483189	0.944*	1	0.802073	0.18032	0.477562	0.996**	0.931*	0.903*	0.982**	-0.39806	-0.14902	-0.447021	-0.173265
Hylys	Pearson's correlation coefficients	0.310726	-0.134428	0.844617	-0.538766	0.83379	0.825576	0.559865	0.376039	0.338369	0.806729	0.770302	-0.580831	-0.833132	0.812819	-0.773426	0.719437	-0.558058	-0.44211	-0.510946	-0.659586	.c	0.535942	-0.791189	-0.582713	-0.151733	.c	0.350971	0.833136	0.941*	-0.742529	.c	0.990**	0.683436	0.302853	-0.650202	0.954*	0.802073	1	0.730671	0.902*	0.76869	0.964**	0.981**	0.741466	-0.590426	-0.304047	0.0195347	-0.573414
Orn	Pearson's correlation coefficients	0.840847	0.352674	0.722202	-0.702045	0.860847	0.926*	0.86251	0.174736	0.653954	0.634383	0.937*	-0.465177	-0.875549	0.198258	-0.615313	0.909*	-0.181001	-0.80815	-0.944*	-0.971**	.c	0.0208883	-0.894*	-0.967**	-0.671303	.c	-0.37617	0.749839	0.567007	-0.997**	.c	0.631872	0.0054279	0.869661	-0.568933	0.49122	0.18032	0.730671	1	0.946*	0.132313	0.524729	0.584156	0.0971316	-0.518724	-0.377768	0.500689	-0.715673
Lys	Pearson's correlation coefficients	0.640126	0.225777	0.783884	-0.694964	0.877335	0.918*	0.750695	0.244166	0.54451	0.718957	0.932*	-0.6272	-0.922*	0.495515	-0.727739	0.85738	-0.372308	-0.646576	-0.80395	-0.877775	.c	0.238669	-0.919*	-0.862852	-0.42935	.c	-0.0643156	0.884*	0.797112	-0.944*	.c	0.84156	0.310664	0.666351	-0.670264	0.734213	0.477562	0.902*	0.946*	1	0.440004	0.761568	0.804438	0.382591	-0.652257	-0.354843	0.300802	-0.633664
MEHIS1	Pearson's correlation coefficients	-0.358385	-0.434706	0.519579	-0.115513	0.362893	0.301391	-0.0416636	0.30112	-0.089066	0.562353	0.271641	-0.486605	-0.380939	0.996**	-0.579594	0.184728	-0.685548	0.170259	0.150436	-0.0303936	.c	0.76705	-0.309088	0.0545784	0.462251	.c	0.866497	0.570348	0.848889	-0.149613	.c	0.849085	0.973**	-0.373263	-0.47723	0.923*	0.996**	0.76869	0.132313	0.440004	1	0.909*	0.87802	0.970**	-0.4226	-0.121063	-0.485296	-0.0891717
His	Pearson's correlation coefficients	0.0578173	-0.28941	0.767452	-0.399989	0.699642	0.66572	0.356362	0.389658	0.171681	0.75648	0.601852	-0.558496	-0.699217	0.938*	-0.730209	0.542232	-0.631945	-0.228437	-0.270006	-0.443136	.c	0.660575	-0.640854	-0.352905	0.0807141	.c	0.584878	0.758973	0.957*	-0.540062	.c	0.991**	0.848774	0.0403668	-0.600053	0.999**	0.931*	0.964**	0.524729	0.761568	0.909*	1	0.997**	0.885*	-0.545631	-0.235881	-0.176162	-0.425059
Mehis3	Pearson's correlation coefficients	0.121709	-0.248976	0.802138	-0.422737	0.735685	0.711168	0.407053	0.369796	0.236138	0.788064	0.659017	-0.561203	-0.730565	0.911*	-0.762203	0.602524	-0.63408	-0.286545	-0.333073	-0.502565	.c	0.647204	-0.676052	-0.413176	0.0184877	.c	0.527557	0.786961	0.954*	-0.600236	.c	0.997**	0.807458	0.1108	-0.633309	0.994**	0.903*	0.981**	0.584156	0.804438	0.87802	0.997**	1	0.854619	-0.547767	-0.27892	-0.139973	-0.468416
Ans	Pearson's correlation coefficients	-0.351938	-0.61395	0.60881	-0.0194606	0.39654	0.327109	-0.00146472	0.348721	-0.0598094	0.645658	0.232488	-0.271521	-0.321762	0.975**	-0.581389	0.231547	-0.683896	0.0783158	0.170468	-0.0364657	.c	0.828708	-0.237361	0.105293	0.359781	.c	0.862126	0.437597	0.766496	-0.128801	.c	0.813691	0.973**	-0.391085	-0.416495	0.904*	0.982**	0.741466	0.0971316	0.382591	0.970**	0.885*	0.854619	1	-0.225786	-0.176922	-0.486076	-0.223663
Arg	Pearson's correlation coefficients	-0.281136	-0.423031	-0.109862	0.796999	-0.446929	-0.433511	-0.334309	-0.324544	0.102478	-0.0398404	-0.43801	0.946*	0.744978	-0.430587	0.193442	-0.180723	0.0250334	0.0703435	0.433888	0.412021	.c	0.134165	0.76266	0.549918	-0.114932	.c	-0.0971324	-0.745313	-0.761386	0.465772	.c	-0.60405	-0.332925	-0.285797	0.287239	-0.518175	-0.39806	-0.590426	-0.518724	-0.652257	-0.4226	-0.545631	-0.547767	-0.225786	1	-0.2808	-0.279644	-0.0105193
Car	Pearson's correlation coefficients	-0.0999102	-0.14737	-0.597934	-0.386937	-0.136082	-0.258488	-0.0488448	0.636507	-0.912*	-0.729173	-0.639074	-0.0478022	-0.019585	-0.130737	0.827601	-0.657317	0.770145	0.224217	0.187324	0.270755	.c	-0.633783	-0.0222231	0.191397	0.201881	.c	0.0178519	-0.420565	-0.0470809	0.435179	.c	-0.250289	0.0386548	-0.265866	0.824269	-0.234822	-0.14902	-0.304047	-0.377768	-0.354843	-0.121063	-0.235881	-0.27892	-0.176922	-0.2808	1	0.428267	0.257595
Hypro	Pearson's correlation coefficients	0.846517	0.238211	0.0207545	-0.766316	0.515449	0.502416	0.784081	0.537046	-0.0419446	-0.18255	0.175878	-0.00755022	-0.548924	-0.423558	0.360173	0.261986	0.754975	-0.71459	-0.745686	-0.644464	.c	-0.771995	-0.589608	-0.687592	-0.761195	.c	-0.740538	-0.0571183	-0.0219099	-0.459937	.c	-0.0736309	-0.433791	0.73027	0.409133	-0.205881	-0.447021	0.0195347	0.500689	0.300802	-0.485296	-0.176162	-0.139973	-0.486076	-0.279644	0.428267	1	-0.523281
Pro	Pearson's correlation coefficients	-0.725701	0.302907	-0.817526	0.462339	-0.884*	-0.881*	-0.891*	-0.502159	-0.432359	-0.68837	-0.58894	-0.171181	0.65887	-0.174608	0.398717	-0.812207	0.0177141	0.940*	0.734883	0.833517	.c	-0.108157	0.631343	0.670651	0.825858	.c	0.270575	-0.220746	-0.332952	0.742805	.c	-0.48044	-0.107798	-0.63246	0.157905	-0.414064	-0.173265	-0.573414	-0.715673	-0.633664	-0.0891717	-0.425059	-0.468416	-0.223663	-0.0105193	0.257595	-0.523281	1
Note: **Correlation is significant at the 0.01 level (2-tailed). *Correlation is significant at the 0.05 level (2-tailed). a Cannot evaluate because at least one variable is constant.
